# Supplementary material for: Chemogenomic Profiling of the Fungal Pathogen Candida albicans
Source: Antimicrob Agents Chemother. 2018 Jan 25;62(2):e02365-17. doi: 10.1128/AAC.02365-17 (PMC5786791; doi:10.1128/AAC.02365-17)
Supplement: Supplemental material [file AAC.02365-17_zac002186900sd2.xlsx]

## Sheet: Sheet1
Table 2
Collection	plate	row	column	orf name	gene name	HIS	CLONAT	URA	URA cassette PCR screening
GRACE 1.0	1	B	2	orf19.5507	ENP1	0	1	1	0
GRACE 1.0	1	B	3	orf19.665	NEP1	0	0	1	0
GRACE 1.0	1	B	4	orf19.7291	GCD14	1	1	0	0
GRACE 1.0	1	B	5	orf19.6026	ERG2	1	1	1	0
GRACE 1.0	1	B	6	orf19.767	ERG3	1	1	1	0
GRACE 1.0	1	B	7	orf19.6199	HCS1	1	1	1	0
GRACE 1.0	1	B	8	orf19.6716	ABD1	0	1	1	0
GRACE 1.0	1	B	9	orf19.5013	PCM1	1	1	1	0
GRACE 1.0	1	B	10	orf19.1387	CFD1	1	1	1	0
GRACE 1.0	1	B	11	orf19.6860	PIS1	1	1	1	0
GRACE 1.0	1	C	2	orf19.2835	AOS1	1	1	1	0
GRACE 1.0	1	C	3	orf19.1295	VAS1	0	0	1	0
GRACE 1.0	1	C	4	orf19.4903	GPI12	1	1	1	0
GRACE 1.0	1	C	5	orf19.7136	SPT6	1	0	1	0
GRACE 1.0	1	C	6	orf19.122	CDC20	1	1	1	0
GRACE 1.0	1	C	7	orf19.1304	RRP4	0	1	1	0
GRACE 1.0	1	C	8	orf19.7101	TEL2	1	1	1	0
GRACE 1.0	1	C	9	orf19.3366	SHR3	1	1	1	0
GRACE 1.0	1	C	10	orf19.6025	YGL047W	1	1	1	0
GRACE 1.0	1	C	11	orf19.2216	PDS5	0	0	1	0
GRACE 1.0	1	D	2	orf19.7413	MMS21	1	1	1	0
GRACE 1.0	1	D	3	orf19.4005	YDR196C	1	1	1	0
GRACE 1.0	1	D	4	orf19.5379	ERG4	1	1	1	0
GRACE 1.0	1	D	5	orf19.6422	SSY5	1	1	1	0
GRACE 1.0	1	D	6	orf19.1631	ERG6	1	1	1	0
GRACE 1.0	1	D	7	orf19.2116	NAT2	1	1	1	0
GRACE 1.0	1	D	8	orf19.7363	KRE6	1	1	1	0
GRACE 1.0	1	D	9	orf19.6818	YLR419W	0	1	1	0
GRACE 1.0	1	D	10	orf19.6356	PRP6	1	1	1	0
GRACE 1.0	1	D	11	orf19.1192	DNA2	1	1	1	0
GRACE 1.0	1	E	2	orf19.4336	RPS5	1	1	1	0
GRACE 1.0	1	E	3	orf19.7655	RPO21	1	1	1	0
GRACE 1.0	1	E	4	orf19.3996	GPI10	1	1	1	0
GRACE 1.0	1	E	5	orf19.4015	GPA1	1	1	1	0
GRACE 1.0	1	E	6	orf19.6294	MYO1	1	1	1	0
GRACE 1.0	1	E	7	orf19.586	ERV46	1	1	1	0
GRACE 1.0	1	E	8	orf19.5825	NCB2	1	1	1	0
GRACE 1.0	1	E	9	orf19.4258	FIP1	1	1	0	0
GRACE 1.0	1	E	10	orf19.5148	CYR1	1	1	1	0
GRACE 1.0	1	E	11	orf19.3859	YBR159W	1	1	0	0
GRACE 1.0	1	F	2	orf19.6640	TPS1	0	1	1	0
GRACE 1.0	1	F	3	orf19.4697	MDN1	1	0	1	0
GRACE 1.0	1	F	4	orf19.2761	GPI11	1	1	1	0
GRACE 1.0	1	F	5	orf19.4635	NIP1	1	1	0	0
GRACE 1.0	1	F	6	orf19.7035	RFC2	1	0	1	0
GRACE 1.0	1	F	7	orf19.2313	PEX30	1	1	1	0
GRACE 1.0	1	F	8	orf19.3447	PBN1	1	1	1	0
GRACE 1.0	1	F	9	orf19.4230	PRE4	0	1	1	0
GRACE 1.0	1	F	10	orf19.3058	COQ6	1	1	1	0
GRACE 1.0	1	F	11	orf19.6075	CDC36	0	1	1	0
GRACE 1.0	1	G	2	orf19.1232	VRG4	1	1	1	0
GRACE 1.0	1	G	3	orf19.5895	YEL023C	1	1	1	0
GRACE 1.0	1	G	4	orf19.6707	YNL217W	1	1	1	0
GRACE 1.0	1	G	5	orf19.6168	USO1	1	1	1	0
GRACE 1.0	2	B	2	orf19.7184	VPS55	1	1	1	0
GRACE 1.0	2	B	3	orf19.4941	TYE7	1	1	1	0
GRACE 1.0	2	B	4	orf19.4414	orf19.4414	1	1	1	0
GRACE 1.0	2	B	5	orf19.7567	YDR124W	1	1	1	0
GRACE 1.0	2	B	6	orf19.5067	LRP1	1	1	1	0
GRACE 1.0	2	B	7	orf19.2671	NDI1	0	1	1	0
GRACE 1.0	2	B	8	orf19.7073	YCL002C	1	1	1	0
GRACE 1.0	2	B	9	orf19.2653	orf19.2653	1	1	1	0
GRACE 1.0	2	B	10	orf19.1125	orf19.1125	1	1	1	0
GRACE 1.0	2	B	11	orf19.645	HXT5	1	1	1	0
GRACE 1.0	2	C	2	orf19.703	CPD1	1	1	1	0
GRACE 1.0	2	C	3	orf19.3536	GNT1	1	1	1	0
GRACE 1.0	2	C	4	orf19.2659	YER067W	1	1	1	0
GRACE 1.0	2	C	5	orf19.4730	YNL050C	1	1	1	0
GRACE 1.0	2	C	6	orf19.4528	YLR065C	1	1	1	0
GRACE 1.0	2	C	7	orf19.1479	PIB2	0	1	1	0
GRACE 1.0	2	C	8	orf19.4629	BUL2	0	1	1	0
GRACE 1.0	2	C	9	orf19.5812	YOR051C	1	1	1	0
GRACE 1.0	2	C	10	orf19.4023	MRP2	1	1	1	0
GRACE 1.0	2	C	11	orf19.7017	YOX1	1	1	1	0
GRACE 1.0	2	D	2	orf19.6055	BUL1	1	1	1	0
GRACE 1.0	2	D	3	orf19.811	YLR283W	1	1	1	0
GRACE 1.0	2	D	4	orf19.4294	CYC2	1	1	1	0
GRACE 1.0	2	D	5	orf19.2706	CRH1	1	1	1	0
GRACE 1.0	2	D	6	orf19.2075	DFG5	1	0	1	0
GRACE 1.0	2	D	7	orf19.158	APD1	1	1	1	0
GRACE 1.0	2	D	8	orf19.3548	YBL095W	0	1	1	0
GRACE 1.0	2	D	9	orf19.642	SAP155	0	1	0	0
GRACE 1.0	2	D	10	orf19.4798	EFR3	1	1	1	0
GRACE 1.0	2	D	11	orf19.5634	FRE5	1	1	1	0
GRACE 1.0	2	E	2	orf19.2426	YGL101W	1	1	1	0
GRACE 1.0	2	E	3	orf19.3442	OYE3	0	1	1	0
GRACE 1.0	2	E	4	orf19.6685	ISY1	1	1	1	0
GRACE 1.0	2	E	5	orf19.3612	PST2	1	1	1	0
GRACE 1.0	2	E	6	orf19.1310	YDR314C	1	1	1	0
GRACE 1.0	2	E	7	orf19.4309	GRE2	0	1	1	0
GRACE 1.0	2	E	8	orf19.1264	FRE4	1	1	1	0
GRACE 1.0	2	E	10	orf19.246	YIL108W	1	1	1	0
GRACE 1.0	2	F	2	orf19.5087	BUD6	0	1	1	0
GRACE 1.0	2	F	3	orf19.4231	YEL007W	1	1	1	0
GRACE 1.0	2	F	4	orf19.5655	orf19.5655	0	1	1	0
GRACE 1.0	2	F	6	orf19.1910	orf19.1910	1	1	1	0
GRACE 1.0	2	F	7	orf19.7444	YOR352W	1	1	1	0
GRACE 1.0	2	F	8	orf19.260	CaORF6_1455	1	1	1	0
GRACE 1.0	2	F	9	orf19.2842	GZF3	1	1	1	0
GRACE 1.0	2	F	10	orf19.551	CaORF6_1932	0	1	1	0
GRACE 1.0	2	F	11	orf19.5499	orf6.4658	0	1	1	0
GRACE 1.0	2	G	2	orf19.5595	SHE3	0	1	1	0
GRACE 1.0	2	G	3	orf19.667	CaORF6_6560	1	1	0	0
GRACE 1.0	2	G	4	orf19.1587	YBR241C	1	1	1	0
GRACE 1.0	2	G	5	orf19.7069	YBR261C	1	1	1	0
GRACE 1.0	3	B	2	orf19.3608	MSH3	0	1	1	0
GRACE 1.0	3	B	3	orf19.1069	RPN4	1	1	1	0
GRACE 1.0	3	B	4	orf19.4761	HST1	1	1	1	0
GRACE 1.0	3	B	5	orf19.1564	YDL072C	0	1	1	0
GRACE 1.0	3	B	6	orf19.5323	MDH1	1	1	1	0
GRACE 1.0	3	B	7	orf19.5171	PMT1	1	1	1	0
GRACE 1.0	3	B	8	orf19.5627	HEK2	1	1	1	0
GRACE 1.0	3	B	9	orf19.829	SCH9	1	1	1	0
GRACE 1.0	3	B	10	orf19.5808	YBR271W	0	1	1	0
GRACE 1.0	3	B	11	orf19.3792	PAT1	1	1	1	0
GRACE 1.0	3	C	2	orf19.6460	PEX1	0	1	1	0
GRACE 1.0	3	C	3	orf19.2281	CaORF6_2249	1	1	1	0
GRACE 1.0	3	C	4	orf19.2462	orf6.4973	1	1	1	0
GRACE 1.0	3	C	5	orf19.5294	PDB1	1	1	1	0
GRACE 1.0	3	C	6	orf19.4927	BNI1	1	1	1	0
GRACE 1.0	3	C	7	orf19.2501	YGL139W	1	1	1	0
GRACE 1.0	3	C	8	orf19.6323	HPA3	1	1	0	0
GRACE 1.0	3	C	9	orf19.5917	STP2	0	1	1	0
GRACE 1.0	3	C	10	orf19.639	RAI1	1	1	1	0
GRACE 1.0	3	C	11	orf19.1862	YHR087W	0	1	1	0
GRACE 1.0	3	D	2	orf19.3533	EMI1	0	1	1	0
GRACE 1.0	3	D	3	orf19.652	YEN1	1	1	1	0
GRACE 1.0	3	D	4	orf19.696	STE2	0	1	1	0
GRACE 1.0	3	D	5	orf19.4816	YMR209C	0	1	1	0
GRACE 1.0	3	D	6	orf19.4887	ECM21	1	1	1	0
GRACE 1.0	3	D	7	orf19.203	STB3	1	1	1	0
GRACE 1.0	3	D	8	orf19.6717	FSH1	0	1	1	0
GRACE 1.0	3	D	9	orf19.4176	MRPS17	0	1	1	0
GRACE 1.0	3	D	11	orf19.4357	YMR115W	1	1	1	0
GRACE 1.0	3	E	2	orf19.1533	YKL077W	0	1	1	0
GRACE 1.0	3	E	3	orf19.4844	AIR2	0	1	1	0
GRACE 1.0	3	E	4	orf19.5278	YJR111C	1	1	1	0
GRACE 1.0	3	E	5	orf19.3022	RSM24	0	1	1	0
GRACE 1.0	3	E	6	orf19.2199	PHO86	1	1	1	0
GRACE 1.0	3	E	7	orf19.2363	YOR286W	1	1	1	0
GRACE 1.0	3	E	8	orf19.3659	YER139C	1	1	1	0
GRACE 1.0	3	E	9	orf19.3263	ADY2	1	1	1	0
GRACE 1.0	3	E	10	orf19.4722	RTG1	0	1	1	0
GRACE 1.0	3	E	11	orf19.4958	ECM25	1	1	1	0
GRACE 1.0	3	F	2	orf19.5270	YJR111C	1	1	1	0
GRACE 1.0	3	F	3	orf19.7385	LEE1	1	1	1	0
GRACE 1.0	3	F	4	orf19.3624	MSU1	0	1	1	0
GRACE 1.0	3	F	5	orf19.3574	MDJ2	1	1	1	0
GRACE 1.0	3	F	6	orf19.3937	SDF1	1	1	1	0
GRACE 1.0	3	F	7	orf19.4011	YGR263C	1	1	1	0
GRACE 1.0	3	F	8	orf19.6681	YGR263C	1	1	1	0
GRACE 1.0	3	F	9	orf19.5601	orf19.5601	1	1	1	0
GRACE 1.0	3	F	10	orf19.612	YML050W	1	1	1	0
GRACE 1.0	3	F	11	orf19.1773	RAP1	1	1	1	0
GRACE 1.0	3	G	2	orf19.2060	SOD1	0	1	1	0
GRACE 1.0	3	G	3	orf19.944	orf19.944	0	1	0	0
GRACE 1.0	3	G	4	orf19.3282	orf19.3282	1	1	1	0
GRACE 1.0	3	G	5	orf19.3362	NDI1	1	1	1	0
GRACE 1.0	4	B	2	orf19.5016	YAL044W-A	1	1	1	0
GRACE 1.0	4	B	3	orf19.1632	DCW1	0	0	1	0
GRACE 1.0	4	B	4	orf19.1681	orf19.1681	1	0	1	0
GRACE 1.0	4	B	5	orf19.2303	PRP38	1	1	1	0
GRACE 1.0	4	B	6	orf19.2973	VTS1	1	1	1	0
GRACE 1.0	4	B	7	orf19.2064	orf19.2064	1	1	1	0
GRACE 1.0	4	B	8	orf19.2343	STP22	1	1	1	0
GRACE 1.0	4	B	9	orf19.752	orf19.752	1	1	1	0
GRACE 1.0	4	B	10	orf19.3170	BUD27	1	1	1	0
GRACE 1.0	4	B	11	orf19.4577	GPB1	1	1	1	0
GRACE 1.0	4	C	2	orf19.5250	orf19.5250	1	1	1	0
GRACE 1.0	4	C	3	orf19.3627	YER182W	0	1	1	0
GRACE 1.0	4	C	4	orf19.2418	orf19.2418	1	1	1	0
GRACE 1.0	4	C	5	orf19.1058	RPN13	1	1	1	0
GRACE 1.0	4	C	6	orf19.927	YML036W	1	1	1	0
GRACE 1.0	4	C	10	orf19.6035	orf19.6035	1	1	1	0
GRACE 1.0	4	C	11	orf19.2961	MIG2	1	1	1	0
GRACE 1.0	4	D	2	orf19.4639	orf19.4639	1	1	0	0
GRACE 1.0	4	D	3	orf19.713	YMR074C	1	1	1	0
GRACE 1.0	4	D	4	orf19.5213	PCF11	0	1	1	0
GRACE 1.0	4	D	5	orf19.273	YNL156C	1	1	1	0
GRACE 1.0	4	D	6	orf19.3012	ARO80	1	1	1	0
GRACE 1.0	4	D	7	orf19.7503	CDA2	1	1	1	0
GRACE 1.0	4	D	8	orf19.2308	PFK26	1	1	1	0
GRACE 1.0	4	D	9	orf19.6869	AST1	0	1	1	0
GRACE 1.0	4	D	10	orf19.2660	EAF3	1	1	1	0
GRACE 1.0	4	D	11	orf19.577	YDL057W	1	1	1	0
GRACE 1.0	4	E	2	orf19.2400	YNL224C	0	1	1	0
GRACE 1.0	4	E	3	orf19.4062	NSR1	1	1	1	0
GRACE 1.0	4	E	4	orf19.1224	ADY2	0	1	1	0
GRACE 1.0	4	E	5	orf19.1844	FRE4	1	1	1	0
GRACE 1.0	4	E	6	orf19.6143	orf6.5671	1	1	1	0
GRACE 1.0	4	E	7	orf19.2839	orf6.4500	1	1	1	0
GRACE 1.0	4	E	8	orf19.1568	VAM6	1	1	1	0
GRACE 1.0	4	E	9	orf19.4370	orf6.4535	1	1	1	0
GRACE 1.0	4	E	10	orf19.2881	MNN4	0	1	1	0
GRACE 1.0	4	E	11	orf19.3226	NPC2	1	1	1	0
GRACE 1.0	4	F	2	orf19.1040	MAD2	1	1	1	0
GRACE 1.0	4	F	3	orf19.4758	orf6.4597	0	1	1	0
GRACE 1.0	4	F	4	orf19.2551	MET6	1	1	0	0
GRACE 1.0	4	F	5	orf19.445	YNR040W	1	1	1	0
GRACE 1.0	4	F	6	orf19.804	YPR011C	0	1	1	0
GRACE 1.0	4	F	7	orf19.1149	ETR1	1	1	1	0
GRACE 1.0	4	F	8	orf19.5645	MET17	1	1	1	0
GRACE 1.0	4	F	9	orf19.2580	HST2	1	1	1	0
GRACE 1.0	4	F	10	orf19.578	MSB3	1	1	1	0
GRACE 1.0	4	F	11	orf19.5610	ARG3	1	1	1	0
GRACE 1.0	4	G	2	orf19.1362	SMM1	1	1	1	0
GRACE 1.0	4	G	3	orf19.1404	DUS1	1	1	0	0
GRACE 1.0	4	G	4	orf19.3983	YGR266W	1	1	1	0
GRACE 1.0	4	G	5	orf19.3131	OYE3	1	1	1	0
GRACE 1.0	5	B	2	orf19.4035	GAS5	1	1	1	0
GRACE 1.0	5	B	3	orf19.7016	PPN1	0	1	1	0
GRACE 1.0	5	B	4	orf19.5702	YOR093C	1	1	1	0
GRACE 1.0	5	B	5	orf19.2107	MUQ1	1	1	1	0
GRACE 1.0	5	B	6	orf19.5628	DIC1	0	1	1	0
GRACE 1.0	5	B	7	orf19.1720	YFR038W	1	1	1	0
GRACE 1.0	5	B	8	orf19.3330	RHO4	0	1	1	0
GRACE 1.0	5	B	9	orf19.3325	GLG2	0	1	1	0
GRACE 1.0	5	B	10	orf19.2133	orf6.5367	1	1	1	0
GRACE 1.0	5	B	11	orf19.3854	SAT4	0	0	1	0
GRACE 1.0	5	C	2	orf19.6730	YCR016W	1	1	1	0
GRACE 1.0	5	C	3	orf19.4526	HSP30	1	1	1	0
GRACE 1.0	5	C	4	orf19.5994	RHB1	1	1	1	0
GRACE 1.0	5	C	5	orf19.908	FEN1	1	1	1	0
GRACE 1.0	5	C	6	orf19.3407	RAD18	0	1	1	0
GRACE 1.0	5	C	7	orf19.459	ADP1	1	1	1	0
GRACE 1.0	5	C	8	orf19.7330	PET18	1	1	1	0
GRACE 1.0	5	C	9	orf19.1671	UTR2	1	1	1	0
GRACE 1.0	5	C	10	orf19.6578	PHO84	1	1	1	0
GRACE 1.0	5	C	11	orf19.6740	PRP19	1	0	1	0
GRACE 1.0	5	D	3	orf19.4160	QRI7	1	1	1	0
GRACE 1.0	5	D	4	orf19.4001	MSS2	1	1	1	0
GRACE 1.0	5	D	5	orf19.5038	TRM3	1	1	1	0
GRACE 1.0	5	D	6	orf19.6498	IWR1	1	0	1	0
GRACE 1.0	5	D	7	orf19.3606	SNA4	1	1	1	0
GRACE 1.0	5	D	8	orf19.7188	RPP1B	1	1	1	0
GRACE 1.0	5	D	9	orf19.5061	ADE5,7	1	1	0	0
GRACE 1.0	5	D	10	orf19.6901	DCS1	1	1	1	0
GRACE 1.0	5	D	11	orf19.7520	POT1	1	1	0	0
GRACE 1.0	5	E	2	orf19.6502	YDL114W	1	1	1	0
GRACE 1.0	5	E	3	orf19.4416	VPS13	1	1	0	0
GRACE 1.0	5	E	4	orf19.4889	HOL1	1	1	1	0
GRACE 1.0	5	E	5	orf19.5234	BSC1	1	1	1	0
GRACE 1.0	5	E	6	orf19.1747	KIP2	1	1	1	0
GRACE 1.0	5	E	7	orf19.873	CaORF6_7304	1	1	1	0
GRACE 1.0	5	E	8	orf19.4461	CaORF6_2028	1	1	1	0
GRACE 1.0	5	E	9	orf19.314	STB6	1	1	1	0
GRACE 1.0	5	E	10	orf19.5337	UBC13	0	1	1	0
GRACE 1.0	5	E	11	orf19.5079	PDR5	1	1	1	0
GRACE 1.0	5	F	2	orf19.1606	SWI1	1	1	1	0
GRACE 1.0	5	F	3	orf19.5727	CaORF6_4906	1	1	1	0
GRACE 1.0	5	F	4	orf19.2172	ARA1	1	1	1	0
GRACE 1.0	5	F	5	orf19.4534	UBX7	1	1	0	0
GRACE 1.0	5	F	6	orf19.3613	PAF1	1	1	0	0
GRACE 1.0	5	F	8	orf19.1204	APM3	0	1	1	0
GRACE 1.0	5	F	9	orf19.7074	SGF29	1	1	1	0
GRACE 1.0	5	F	10	orf19.3292	YCL033C	1	1	1	0
GRACE 1.0	5	F	11	orf19.3736	KAR4	1	1	0	0
GRACE 1.0	5	G	2	orf19.548	CDC10	1	1	1	0
GRACE 1.0	5	G	3	orf19.7522	BNA3	1	1	0	0
GRACE 1.0	5	G	4	orf19.2194	APM4	1	1	1	0
GRACE 1.0	5	G	5	orf19.1795	PUF3	1	1	1	0
GRACE 1.0	6	B	2	orf19.5640	PEX5	1	1	1	0
GRACE 1.0	6	B	3	orf19.1578	RRP5	1	1	1	0
GRACE 1.0	6	B	4	orf19.6908	FOL3	1	1	1	0
GRACE 1.0	6	B	6	orf19.487	SPT14	1	1	1	0
GRACE 1.0	6	B	7	orf19.1701	RKI1	1	1	1	0
GRACE 1.0	6	B	8	orf19.5436	UTP8	1	1	1	0
GRACE 1.0	6	B	9	orf19.7511	NUP192	1	1	1	0
GRACE 1.0	6	B	10	orf19.2672	NCP1	1	1	1	0
GRACE 1.0	6	B	11	orf19.2751	MCH4	1	1	1	0
GRACE 1.0	6	C	2	orf19.2781	RCK2	1	1	1	0
GRACE 1.0	6	C	3	orf19.2665	MSN5	1	1	1	0
GRACE 1.0	6	C	4	orf19.1114	YML030W	1	1	1	0
GRACE 1.0	6	C	6	orf19.1339	PRC1	1	1	1	0
GRACE 1.0	6	C	7	orf19.4466	ERF2	1	1	1	0
GRACE 1.0	6	C	8	orf19.2474	PRC1	1	1	1	0
GRACE 1.0	6	C	9	orf19.2538	PTC2	1	1	1	0
GRACE 1.0	6	C	10	orf19.6538	VMA11	1	0	1	0
GRACE 1.0	6	C	11	orf19.1161	SPO14	1	1	1	0
GRACE 1.0	6	D	2	orf19.799	STE4	1	1	1	0
GRACE 1.0	6	D	3	orf19.1734	INO80	1	1	1	0
GRACE 1.0	6	D	4	orf19.4778	LYS14	1	1	1	0
GRACE 1.0	6	D	5	orf19.2094	KAP122	0	1	1	0
GRACE 1.0	6	D	6	orf19.7460	YOL125W	1	1	1	0
GRACE 1.0	6	D	7	orf19.6082	GSF2	0	1	1	0
GRACE 1.0	6	D	8	orf19.7096	YLR001C	1	1	1	0
GRACE 1.0	6	D	9	orf19.2040	TAH18	1	1	1	0
GRACE 1.0	6	D	10	orf19.5174	TAF13	1	1	1	0
GRACE 1.0	6	D	11	orf19.3785	CAJ1	0	1	0	0
GRACE 1.0	6	E	2	orf19.1634	orf19.1634	0	1	1	0
GRACE 1.0	6	E	3	orf19.4195	orf19.4195	1	1	1	0
GRACE 1.0	6	E	4	orf19.719	HRD1	1	1	1	0
GRACE 1.0	6	E	5	orf19.5078	orf19.5078	1	1	1	0
GRACE 1.0	6	E	6	orf19.6508	LST7	0	0	1	0
GRACE 1.0	6	E	7	orf19.4242	STE20	1	1	1	0
GRACE 1.0	6	E	8	orf19.1490	MUC1	0	1	1	0
GRACE 1.0	6	E	9	orf19.5447	ITR1	1	1	1	0
GRACE 1.0	6	E	10	orf19.814	SSY1	1	1	1	0
GRACE 1.0	6	E	11	orf19.7433	NUP116	0	1	1	0
GRACE 1.0	6	F	2	orf19.4013	YHR045W	1	1	1	0
GRACE 1.0	6	F	5	orf19.202	CDC47	1	1	1	0
GRACE 1.0	6	F	7	orf19.677	CHO1	1	1	1	0
GRACE 1.0	6	F	8	orf19.379	IPI1	1	1	1	0
GRACE 1.0	6	F	9	orf19.3898	TLG1	1	1	1	0
GRACE 1.0	6	F	10	orf19.5722	YDR026C	0	1	1	0
GRACE 1.0	6	F	11	orf19.7449	DML1	1	1	1	0
GRACE 1.0	6	G	2	orf19.6369	RIO2	1	1	1	0
GRACE 1.0	6	G	4	orf19.2557	SEC65	1	1	1	0
GRACE 1.0	6	G	5	orf19.6917	YNL310C	1	0	1	0
GRACE 1.0	7	B	2	orf19.6512	EXO70	1	1	1	0
GRACE 1.0	7	B	3	orf19.6923	TAF11	1	1	1	0
GRACE 1.0	7	B	4	orf19.1941	NUF2	1	1	1	0
GRACE 1.0	7	B	5	orf19.124	CIC1	1	1	1	0
GRACE 1.0	7	B	6	orf19.7624	BFR2	1	1	1	0
GRACE 1.0	7	B	7	orf19.4353	ULP1	0	1	1	0
GRACE 1.0	7	B	8	orf19.3531	YOR060C	1	1	1	0
GRACE 1.0	7	B	9	orf19.24	RSB1	1	1	1	0
GRACE 1.0	7	B	10	orf19.4026	HIS1	0	1	1	0
GRACE 1.0	7	B	11	orf19.6995	ADY2	1	1	1	0
GRACE 1.0	7	C	2	orf19.2137	orf6.5371	1	1	1	0
GRACE 1.0	7	C	3	orf19.942	KRE6	1	0	1	0
GRACE 1.0	7	C	4	orf19.2065	DAL2	1	1	1	0
GRACE 1.0	7	C	5	orf19.1805	PEX14	1	1	1	0
GRACE 1.0	7	C	6	orf19.4524	YIL130W	1	1	1	0
GRACE 1.0	7	C	7	orf19.2666	MSN5	1	1	1	0
GRACE 1.0	7	C	8	orf19.1793	HSV2	1	1	1	0
GRACE 1.0	7	C	9	orf19.4898	YER004W	1	1	1	0
GRACE 1.0	7	C	10	orf19.2810	GAP1	1	1	1	0
GRACE 1.0	7	C	11	orf19.1523	orf6.1172	1	1	1	0
GRACE 1.0	7	D	2	orf19.4614	ATG11	1	1	1	0
GRACE 1.0	7	D	3	orf19.2241	PST2	1	1	1	0
GRACE 1.0	7	D	4	orf19.153	YKL174C	0	1	1	0
GRACE 1.0	7	D	5	orf19.1442	PLB2	1	1	1	0
GRACE 1.0	7	D	6	orf19.3247	YJL207C	1	1	1	0
GRACE 1.0	7	D	7	orf19.318	CAF17	1	1	1	0
GRACE 1.0	7	D	8	orf19.3051	YJR116W	1	1	1	0
GRACE 1.0	7	D	9	orf19.2458	SIP5	1	1	1	0
GRACE 1.0	7	D	10	orf19.5498	SOK2	1	1	1	0
GRACE 1.0	7	D	11	orf19.1991	PTM1	0	1	1	0
GRACE 1.0	7	E	2	orf19.805	YGR021W	1	1	1	0
GRACE 1.0	7	E	3	orf19.4520	YDR248C	1	1	1	0
GRACE 1.0	7	E	4	orf19.4850	YPL260W	1	1	1	0
GRACE 1.0	7	E	5	orf19.2217	orf6.4262	1	1	1	0
GRACE 1.0	7	E	6	orf19.6348	SWI1	1	1	1	0
GRACE 1.0	7	E	7	orf19.3302	GAC1	1	1	1	0
GRACE 1.0	7	E	8	orf19.511	NRK1	1	1	1	0
GRACE 1.0	7	E	9	orf19.7033	PPS1	0	1	1	0
GRACE 1.0	7	E	10	orf19.4923	YFL040W	1	1	1	0
GRACE 1.0	7	E	11	orf19.1585	ZRT2	1	1	1	0
GRACE 1.0	7	F	2	orf19.473	TPO4	1	1	1	0
GRACE 1.0	7	F	3	orf19.2445	DIP5	1	1	1	0
GRACE 1.0	7	F	4	orf19.2350	YOR378W	1	1	1	0
GRACE 1.0	7	F	5	orf19.5815	SCT1	1	1	1	0
GRACE 1.0	7	F	6	orf19.3083	CDC1	1	1	1	0
GRACE 1.0	7	F	7	orf19.2003	HNM1	1	1	1	0
GRACE 1.0	7	F	8	orf19.3895	CTS1	1	1	1	0
GRACE 1.0	7	F	9	orf19.5676	MAG2	1	1	1	0
GRACE 1.0	7	F	10	orf19.2175	YNR074C	1	1	1	0
GRACE 1.0	7	F	11	orf19.3991	ROG1	1	1	1	0
GRACE 1.0	7	G	2	orf19.7310	MSC1	1	1	1	0
GRACE 1.0	7	G	3	orf19.2575	YLR063W	1	1	1	0
GRACE 1.0	7	G	4	orf19.3441	YNR002C	0	1	1	0
GRACE 1.0	7	G	5	orf19.541	orf6.6753	1	1	1	0
GRACE 1.0	8	B	2	orf19.7403	YML020W	1	0	1	0
GRACE 1.0	8	B	3	orf19.5292	AXL2	1	1	1	0
GRACE 1.0	8	B	4	orf19.7518	TEA1	1	1	1	0
GRACE 1.0	8	B	5	orf19.5839	PDR16	1	1	1	0
GRACE 1.0	8	B	6	orf19.7370	YOL092W	1	1	1	0
GRACE 1.0	8	B	7	orf19.5970	HPR5	1	1	1	0
GRACE 1.0	8	B	8	orf19.1445	RTT107	1	1	1	0
GRACE 1.0	8	B	9	orf19.2045	HSD1	1	1	1	0
GRACE 1.0	8	B	10	orf19.6444	RMD11	1	1	1	0
GRACE 1.0	8	B	11	orf19.5837	YMR289W	1	1	1	0
GRACE 1.0	8	C	2	orf19.6882	OSM1	1	1	1	0
GRACE 1.0	8	C	3	orf19.6899	YMR315W	1	1	1	0
GRACE 1.0	8	C	4	orf19.644	HXT5	1	1	1	0
GRACE 1.0	8	C	5	orf19.2983	CDC73	1	1	1	0
GRACE 1.0	8	C	6	orf19.4396	YKR016W	1	1	1	0
GRACE 1.0	8	C	7	orf19.7437	YJL218W	1	1	1	0
GRACE 1.0	8	C	8	orf19.4617	MAK3	1	1	1	0
GRACE 1.0	8	C	9	orf19.778	PIL1	1	1	1	0
GRACE 1.0	8	C	10	orf19.2055	NPL6	1	1	1	0
GRACE 1.0	8	C	11	orf19.5426	YKR089C	1	1	1	0
GRACE 1.0	8	D	2	orf19.3066	DSE4	1	0	1	0
GRACE 1.0	8	D	3	orf19.4833	MLS1	1	1	1	0
GRACE 1.0	8	D	4	orf19.2072	HNM1	1	1	1	0
GRACE 1.0	8	D	5	orf19.1980	GIT1	1	1	1	0
GRACE 1.0	8	D	6	orf19.1979	GIT1	1	1	1	0
GRACE 1.0	8	D	7	orf19.4781	GRE2	1	1	1	0
GRACE 1.0	8	D	8	orf19.988	YGR149W	1	1	0	0
GRACE 1.0	8	D	9	orf19.3149	PIL1	1	1	1	0
GRACE 1.0	8	D	10	orf19.3352	YOR246C	1	1	1	0
GRACE 1.0	8	D	11	orf19.2113	PEX30	0	1	1	0
GRACE 1.0	8	E	2	orf19.3926	RNY1	1	1	1	0
GRACE 1.0	8	E	3	orf19.5663	YMR034C	0	1	1	0
GRACE 1.0	8	E	4	orf19.3764	GSG1	1	1	1	0
GRACE 1.0	8	E	5	orf19.3592	JEM1	1	1	1	0
GRACE 1.0	8	E	6	orf19.1185	DMA2	1	1	1	0
GRACE 1.0	8	E	7	orf19.2848	ATG13	1	1	0	0
GRACE 1.0	8	E	8	orf19.3212	MID1	1	1	1	0
GRACE 1.0	8	E	9	orf19.7176	NPT1	1	1	1	0
GRACE 1.0	8	E	10	orf19.7243	DCD1	1	1	1	0
GRACE 1.0	8	E	11	orf19.151	YKL174C	1	1	1	0
GRACE 1.0	8	F	2	orf19.1800	YPR157W	1	1	1	0
GRACE 1.0	8	F	3	orf19.2573	FRS1	1	1	1	0
GRACE 1.0	8	F	4	orf19.329	MSL5	1	1	1	0
GRACE 1.0	8	F	5	orf19.4146	SMD3	0	1	1	0
GRACE 1.0	8	F	6	orf19.1833	CBF5	1	1	1	0
GRACE 1.0	8	F	7	orf19.717	HSP60	1	1	1	0
GRACE 1.0	8	F	8	orf19.5493	GSP1	1	1	1	0
GRACE 1.0	8	F	9	orf19.7454	TAF6	1	1	1	0
GRACE 1.0	8	F	10	orf19.4631	ERG25	0	1	1	0
GRACE 1.0	8	F	11	orf19.2917	NUG1	1	1	1	0
GRACE 1.0	8	G	2	orf19.2183	YER036C	1	1	1	0
GRACE 1.0	8	G	3	orf19.6375	RPS20	1	1	1	0
GRACE 1.0	8	G	4	orf19.2991	HOL1	1	1	1	0
GRACE 1.0	8	G	5	orf19.3546	PEX2	1	1	1	0
GRACE 1.0	9	B	2	orf19.4655	OPT2	1	1	1	0
GRACE 1.0	9	B	3	orf19.6551	GOS1	1	1	1	0
GRACE 1.0	9	B	4	orf19.2242	PRB1	0	1	1	0
GRACE 1.0	9	B	5	orf19.5023	DAL5	1	0	1	0
GRACE 1.0	9	B	6	orf19.4985	GUP1	1	1	0	0
GRACE 1.0	9	B	7	orf19.943	FET3	1	1	1	0
GRACE 1.0	9	B	8	orf19.7551	ALO1	1	1	1	0
GRACE 1.0	9	B	9	orf19.2943	DIP5	1	1	1	0
GRACE 1.0	9	B	10	orf19.2555	URA5	1	0	1	0
GRACE 1.0	9	B	11	orf19.2444	CHS7	1	1	1	0
GRACE 1.0	9	C	2	orf19.2602	OPT1	0	1	0	0
GRACE 1.0	9	C	3	orf19.309	DAL5	1	1	1	0
GRACE 1.0	9	C	4	orf19.4063	UGA4	1	1	1	0
GRACE 1.0	9	C	5	orf19.2170	PHM7	1	1	1	0
GRACE 1.0	9	C	6	orf19.1311	SPO75	0	1	1	0
GRACE 1.0	9	C	7	orf19.5037	orf6.3314	1	1	1	0
GRACE 1.0	9	C	8	orf19.2488	FAL1	1	1	1	0
GRACE 1.0	9	C	9	orf19.4191	RLP24	1	1	1	0
GRACE 1.0	9	C	10	orf19.6039	SED5	1	1	1	0
GRACE 1.0	9	C	11	orf19.7657	POP3	1	1	1	0
GRACE 1.0	9	D	4	orf19.5528	MOB1	0	1	1	0
GRACE 1.0	9	D	5	orf19.5076	PFY1	1	1	1	0
GRACE 1.0	9	D	6	orf19.1814	STT4	1	1	1	0
GRACE 1.0	9	D	7	orf19.6131	TSC10	1	1	1	0
GRACE 1.0	9	D	8	orf19.4863	PDC2	1	1	1	0
GRACE 1.0	9	D	9	orf19.3256	SLN1	1	1	1	0
GRACE 1.0	9	D	10	orf19.4448	SOG2	1	1	1	0
GRACE 1.0	9	D	11	orf19.7037	YAE1	1	0	1	0
GRACE 1.0	9	E	2	orf19.302	BET5	1	1	1	0
GRACE 1.0	9	E	3	orf19.7597	PMU1	1	1	1	0
GRACE 1.0	9	E	4	orf19.5131	GID7	0	1	1	0
GRACE 1.0	9	E	6	orf19.7382	TEF4	1	1	1	0
GRACE 1.0	9	E	7	orf19.7561	DEF1	0	1	1	0
GRACE 1.0	9	E	8	orf19.5926	ORT1	1	1	1	0
GRACE 1.0	9	E	9	orf19.6169	ADY2	1	1	1	0
GRACE 1.0	9	E	10	orf19.6858	EDC3	0	0	1	0
GRACE 1.0	9	E	11	orf19.7269	YDR071C	0	0	1	0
GRACE 1.0	9	F	2	orf19.4195.1	FCY1	1	1	1	0
GRACE 1.0	9	F	3	orf19.4274	PUT1	1	1	1	0
GRACE 1.0	9	F	4	orf19.2095	YLL029W	0	1	1	0
GRACE 1.0	9	F	5	orf19.3047	SIP3	1	1	1	0
GRACE 1.0	9	F	6	orf19.2143	YPL183C	1	1	1	0
GRACE 1.0	9	F	7	orf19.6322	SPS19	0	1	1	0
GRACE 1.0	9	F	8	orf19.28	TPC1	0	1	0	0
GRACE 1.0	9	F	9	orf19.2028	MXR1	1	1	1	0
GRACE 1.0	9	F	10	orf19.2098	ARO8	1	1	1	0
GRACE 1.0	9	F	11	orf19.7231	FTR2*	0	0	1	0
GRACE 1.0	9	G	2	orf19.2909	ERG26	1	1	1	0
GRACE 1.0	9	G	3	orf19.583	BNA2	1	1	1	0
GRACE 1.0	9	G	4	orf19.3567	BIO3	1	1	1	0
GRACE 1.0	9	G	5	orf19.1180	YER152C	1	1	1	0
GRACE 1.0	10	B	2	orf19.4899	ROT2	0	1	0	0
GRACE 1.0	10	B	3	orf19.4128	YOR059C	1	1	1	0
GRACE 1.0	10	B	5	orf19.1891	PEP4	1	1	1	0
GRACE 1.0	10	B	7	orf19.1477	YGL010W	1	1	1	0
GRACE 1.0	10	B	8	orf19.1468	CDC55	0	1	1	0
GRACE 1.0	10	B	9	orf19.6904	GCN3	1	0	1	0
GRACE 1.0	10	B	10	orf19.3298	CCH1	0	1	1	0
GRACE 1.0	10	B	11	orf19.3307	FMO1	1	1	1	0
GRACE 1.0	10	C	2	orf19.350	PRE9	1	1	1	0
GRACE 1.0	10	C	3	orf19.897	VPS20	1	1	1	0
GRACE 1.0	10	C	4	orf19.6933	RRD2	1	1	1	0
GRACE 1.0	10	C	5	orf19.4845	TVP18	1	1	1	0
GRACE 1.0	10	C	6	orf19.6981	YKR051W	1	1	1	0
GRACE 1.0	10	C	7	orf19.6990	CPR5	0	1	1	0
GRACE 1.0	10	C	8	orf19.3035	CHD1	0	1	1	0
GRACE 1.0	10	C	9	orf19.3049	SPS1	1	1	1	0
GRACE 1.0	10	C	10	orf19.7029	YDL238C	1	1	1	0
GRACE 1.0	10	D	2	orf19.7156	FAA2	0	1	1	0
GRACE 1.0	10	D	3	orf19.5720	MCH4	0	1	1	0
GRACE 1.0	10	D	4	orf19.1719	SGA1	1	1	1	0
GRACE 1.0	10	D	5	orf19.6195	RNH70	1	1	1	0
GRACE 1.0	10	D	6	orf19.2484	YDR415C	0	1	1	0
GRACE 1.0	10	D	7	orf19.2008	YPR118W	1	1	1	0
GRACE 1.0	10	D	8	orf19.5658	MNN10	0	1	1	0
GRACE 1.0	10	D	9	orf19.744	GDB1	1	1	1	0
GRACE 1.0	10	D	10	orf19.5377	HOS2	0	1	1	0
GRACE 1.0	10	D	11	orf19.3542	LEM3	0	1	1	0
GRACE 1.0	10	E	2	orf19.299	ECM14	1	1	1	0
GRACE 1.0	10	E	3	orf19.4940	HIP1	0	1	1	0
GRACE 1.0	10	E	4	orf19.607	RAD26	0	1	1	0
GRACE 1.0	10	E	5	orf19.2092	STR3	1	1	1	0
GRACE 1.0	10	E	6	orf19.2073	YDR338C	1	1	1	0
GRACE 1.0	10	E	7	orf19.3822	SCS7	1	1	1	0
GRACE 1.0	10	E	8	orf19.3841	ATG1	0	1	1	0
GRACE 1.0	10	E	9	orf19.6558	SEC23	1	0	1	0
GRACE 1.0	10	E	10	orf19.6070	ENA2	1	1	1	0
GRACE 1.0	10	E	11	orf19.6533	MSK1	0	1	1	0
GRACE 1.0	10	F	2	orf19.5280	MUP1	0	1	1	0
GRACE 1.0	10	F	3	orf19.5263	SER3	1	1	1	0
GRACE 1.0	10	F	4	orf19.5253	YAK1	1	1	1	0
GRACE 1.0	10	F	5	orf19.4297	CKB2	1	1	1	0
GRACE 1.0	10	F	6	orf19.606	YLR352W	0	1	1	0
GRACE 1.0	10	F	7	orf19.1324	RAD2	1	1	1	0
GRACE 1.0	10	F	8	orf19.2251	AAH1	1	1	1	0
GRACE 1.0	10	F	9	orf19.2031	VPS24	0	1	1	0
GRACE 1.0	10	F	10	orf19.2046	POT1	1	1	1	0
GRACE 1.0	10	F	11	orf19.4945	MSH6	1	1	1	0
GRACE 1.0	10	G	2	orf19.6063	UBP6	1	1	1	0
GRACE 1.0	10	G	3	orf19.6237	CDC42	1	1	1	0
GRACE 1.0	10	G	4	orf19.6306	ALD4	1	1	1	0
GRACE 1.0	10	G	5	orf19.6011	SIN3	1	1	1	0
GRACE 1.0	11	B	2	orf19.2425	YBR241C	1	1	1	0
GRACE 1.0	11	B	3	orf19.6287	AAT2	1	1	1	0
GRACE 1.0	11	B	4	orf19.7390	REV3	1	1	1	0
GRACE 1.0	11	B	5	orf19.5986	THI4	1	1	1	0
GRACE 1.0	11	B	6	orf19.3482	NPY1	1	0	1	0
GRACE 1.0	11	B	7	orf19.5862	CAR1	0	1	1	0
GRACE 1.0	11	B	8	orf19.3710	YHB1	1	1	1	0
GRACE 1.0	11	B	9	orf19.6152	orf6.5662	1	1	1	0
GRACE 1.0	11	B	10	orf19.7213	YDR291W	1	1	1	0
GRACE 1.0	11	B	11	orf19.5641	CAR2	1	1	1	0
GRACE 1.0	11	C	2	orf19.354	YER078C	1	1	1	0
GRACE 1.0	11	C	3	orf19.4446	MEP3	1	1	1	0
GRACE 1.0	11	C	4	orf19.6928	YPS1	1	1	1	0
GRACE 1.0	11	C	5	orf19.4610	CPS1	0	0	1	0
GRACE 1.0	11	C	6	orf19.7218	PRY2	1	1	1	0
GRACE 1.0	11	C	7	orf19.7336	AZR1	1	1	1	0
GRACE 1.0	11	C	8	orf19.5656	orf6.6896	1	1	1	0
GRACE 1.0	11	C	9	orf19.5661	PTC7	1	1	1	0
GRACE 1.0	11	C	10	orf19.5673	OPT2	1	1	1	0
GRACE 1.0	11	C	11	orf19.5160	SAP190	1	1	1	0
GRACE 1.0	11	D	2	orf19.2436	SKY1	1	1	1	0
GRACE 1.0	11	D	3	orf19.4186	PCT1	1	1	1	0
GRACE 1.0	11	D	4	orf19.763	CBC2	1	0	1	0
GRACE 1.0	11	D	5	orf19.3089	YLR168C	1	1	1	0
GRACE 1.0	11	D	6	orf19.742	ALD4	1	1	1	0
GRACE 1.0	11	D	7	orf19.4233	THR4	1	1	1	0
GRACE 1.0	11	D	8	orf19.6230	RAI1	1	1	1	0
GRACE 1.0	11	D	9	orf19.6328	ACN9	1	1	1	0
GRACE 1.0	11	D	10	orf19.1333	SNG1	0	1	1	0
GRACE 1.0	11	D	11	orf19.6522	YIL166C	1	1	1	0
GRACE 1.0	11	E	2	orf19.5517	ADH7	1	1	1	0
GRACE 1.0	11	E	3	orf19.5495	NAB6	1	1	1	0
GRACE 1.0	11	E	4	orf19.4506	LYS21	1	1	1	0
GRACE 1.0	11	E	5	orf19.1235	HOM3	0	0	1	0
GRACE 1.0	11	E	6	orf19.7298	CHS1	0	1	1	0
GRACE 1.0	11	E	7	orf19.4633	YMR226C	1	1	1	0
GRACE 1.0	11	E	8	orf19.2693	URE2	1	1	1	0
GRACE 1.0	11	E	9	orf19.6766	NOP13	1	1	1	0
GRACE 1.0	11	E	10	orf19.2703	YMR171C	1	1	1	0
GRACE 1.0	11	E	11	orf19.4475	KTR4	1	1	1	0
GRACE 1.0	11	F	2	orf19.2007	VPS54	0	1	1	0
GRACE 1.0	11	F	3	orf19.3770	ARG8	1	1	1	0
GRACE 1.0	11	F	4	orf19.313	FUR4	1	1	1	0
GRACE 1.0	11	F	5	orf19.2771	BEM3	0	1	1	0
GRACE 1.0	11	F	7	orf19.3649	FES1	1	1	1	0
GRACE 1.0	11	F	8	orf19.7327	PHO88	0	1	1	0
GRACE 1.0	11	F	9	orf19.5869	BSD2	1	1	1	0
GRACE 1.0	11	F	10	orf19.4548	MAK32	1	1	1	0
GRACE 1.0	11	F	11	orf19.3558	ERP3	1	1	1	0
GRACE 1.0	11	G	2	orf19.7367	UBP1	1	1	1	0
GRACE 1.0	11	G	3	orf19.403	PCL2	1	1	1	0
GRACE 1.0	11	G	4	orf19.52	MMT1	1	1	1	0
GRACE 1.0	11	G	5	orf19.3139	YML131W	1	1	1	0
GRACE 1.0	12	B	2	orf19.1236	GVP36	1	1	1	0
GRACE 1.0	12	B	3	orf19.212	VPS28	1	1	1	0
GRACE 1.0	12	B	4	orf19.4183	MUC1	1	1	1	0
GRACE 1.0	12	B	5	orf19.5903	RAX1	1	0	1	0
GRACE 1.0	12	B	6	orf6.2225	YJL064W	1	1	1	0
GRACE 1.0	12	B	7	orf19.6877	YHR217C	1	1	1	0
GRACE 1.0	12	B	9	orf19.4240	PER1	0	1	1	0
GRACE 1.0	12	B	10	orf19.1639	JLP1	1	1	1	0
GRACE 1.0	12	B	11	orf19.6727	RIT1	1	1	1	0
GRACE 1.0	12	C	2	orf19.349	NCA2	0	1	1	0
GRACE 1.0	12	C	3	orf19.1130	orf6.780	1	1	1	0
GRACE 1.0	12	C	4	orf19.5925	YDL237W	1	1	1	0
GRACE 1.0	12	C	5	orf19.4211	FET3	1	1	1	0
GRACE 1.0	12	C	6	orf19.4760	YIL110W	1	1	1	0
GRACE 1.0	12	C	7	orf19.216	orf6.5157	1	1	1	0
GRACE 1.0	12	C	8	orf19.5849	RDS2	1	1	1	0
GRACE 1.0	12	C	9	orf19.2423	YBR239C	1	1	1	0
GRACE 1.0	12	C	10	orf19.991	DJP1	1	1	1	0
GRACE 1.0	12	C	11	orf19.1493	RAD7	1	1	1	0
GRACE 1.0	12	D	2	orf19.4546	HOL1	1	1	1	0
GRACE 1.0	12	D	3	orf19.4287	XYL2	1	1	1	0
GRACE 1.0	12	D	4	orf19.5592	CaORF6_1762	1	1	1	0
GRACE 1.0	12	D	5	orf19.6449	orf6.7805	1	1	0	0
GRACE 1.0	12	D	6	orf19.3929	YJR100C	1	1	1	0
GRACE 1.0	12	D	7	orf19.6398	JLP1	1	1	1	0
GRACE 1.0	12	D	8	orf19.2151	SEY1	1	1	1	0
GRACE 1.0	12	D	9	orf19.7158	YIL166C	1	0	1	0
GRACE 1.0	12	D	10	orf19.857	orf6.1227	1	1	1	0
GRACE 1.0	12	D	11	orf19.5780	YIL067C	0	1	1	0
GRACE 1.0	12	E	2	orf19.5859	DAL5	1	1	1	0
GRACE 1.0	12	E	3	orf19.4688	WSC2	0	1	1	0
GRACE 1.0	12	E	4	orf19.1663	KRE2	1	1	1	0
GRACE 1.0	12	E	5	orf19.105	MET22	1	1	1	0
GRACE 1.0	12	E	6	orf19.4171	orf6.6065	1	1	1	0
GRACE 1.0	12	E	7	orf19.1583	HOL1	1	1	1	0
GRACE 1.0	12	E	8	orf19.4142	AVT2	1	1	1	0
GRACE 1.0	12	E	9	orf19.6185	orf6.5406	1	1	1	0
GRACE 1.0	12	E	10	orf19.592	YNL092W	1	1	1	0
GRACE 1.0	12	E	11	orf19.7247	RIM101	1	1	1	0
GRACE 1.0	12	F	2	orf19.183	HIS3	1	0	1	0
GRACE 1.0	12	F	3	orf19.3151	YGL157W	1	1	0	0
GRACE 1.0	12	F	4	orf19.6772	ECM29	0	1	1	0
GRACE 1.0	12	F	5	orf19.1946	YMR099C	1	1	1	0
GRACE 1.0	12	F	6	orf19.5971	YHR151C	1	1	1	0
GRACE 1.0	12	F	7	orf19.7257	MLH3	1	1	1	0
GRACE 1.0	12	F	8	orf19.5894	YEL023C	1	1	1	0
GRACE 1.0	12	F	9	orf19.4743	AFG1	1	1	1	0
GRACE 1.0	12	F	10	orf19.7219	FTR1	1	1	1	0
GRACE 1.0	12	F	11	orf19.835	IES1	1	1	1	0
GRACE 1.0	12	G	2	orf19.1345	orf6.2643	1	1	1	0
GRACE 1.0	12	G	3	orf19.2798	YDR332W	1	1	1	0
GRACE 1.0	12	G	4	orf19.4376	orf6.4541	1	1	1	0
GRACE 1.0	12	G	5	orf19.7629	YOL138C	0	1	1	0
GRACE 1.0	13	B	2	orf19.6096	TRP1	0	0	1	0
GRACE 1.0	13	B	3	orf19.851	MNN4	1	1	1	0
GRACE 1.0	13	B	4	orf19.4560	BFR1	1	1	1	0
GRACE 1.0	13	B	5	orf19.1698	APP1	1	1	1	0
GRACE 1.0	13	B	6	orf19.3705	YCR079W	1	1	1	0
GRACE 1.0	13	B	7	orf19.4779	YKR105C	1	1	1	0
GRACE 1.0	13	B	9	orf19.5103	PMU1	1	1	1	0
GRACE 1.0	13	B	11	orf19.3458	VPS68	1	1	1	0
GRACE 1.0	13	C	2	orf19.5071	NRP1	1	1	1	0
GRACE 1.0	13	C	3	orf19.4783	orf6.1419	1	1	1	0
GRACE 1.0	13	C	4	orf19.23	RSB1	1	1	1	0
GRACE 1.0	13	C	5	orf19.1160	SVP26	1	1	1	0
GRACE 1.0	13	C	6	orf19.5662	PEP7	1	0	1	0
GRACE 1.0	13	C	7	orf19.2942	DIP5	1	1	1	0
GRACE 1.0	13	C	8	orf19.6020	ATG3	1	1	1	0
GRACE 1.0	13	C	9	orf19.1159	MET2	1	1	1	0
GRACE 1.0	13	C	10	orf19.5496	AVT1	1	1	1	0
GRACE 1.0	13	C	11	orf19.2198	YAL053W	0	1	1	0
GRACE 1.0	13	D	2	orf19.2411	SYN8	1	1	1	0
GRACE 1.0	13	D	3	orf19.1449	YNL335W	1	1	1	0
GRACE 1.0	13	D	4	orf19.234	PHA2	1	1	1	0
GRACE 1.0	13	D	5	orf19.983	YOR322C	1	1	1	0
GRACE 1.0	13	D	6	orf19.6167	AYR1	1	1	1	0
GRACE 1.0	13	D	7	orf19.1363	YOR338W	1	1	1	0
GRACE 1.0	13	D	8	orf19.1381	LSB5	1	1	0	0
GRACE 1.0	13	D	9	orf19.6297	DEG1	1	1	1	0
GRACE 1.0	13	D	10	orf19.1832	TPN1	1	1	1	0
GRACE 1.0	13	D	11	orf19.5789	ADE8	1	1	1	0
GRACE 1.0	13	E	2	orf19.5437	RHR2	1	1	1	0
GRACE 1.0	13	E	3	orf19.304	YOR378W	1	1	1	0
GRACE 1.0	13	E	4	orf19.3852	CaORF6_2313	1	1	1	0
GRACE 1.0	13	E	5	orf19.6464	CaORF6_2212	1	1	1	0
GRACE 1.0	13	E	6	orf19.2882	orf6.2894	1	1	1	0
GRACE 1.0	13	E	7	orf19.4229	DDP1	1	1	1	0
GRACE 1.0	13	E	8	orf19.6592	PHO84	1	1	1	0
GRACE 1.0	13	E	9	orf19.841	COY1	1	1	1	0
GRACE 1.0	13	E	10	orf19.4288	STB4	1	0	1	0
GRACE 1.0	13	E	11	orf19.3586	YBR005W	1	1	1	0
GRACE 1.0	13	F	2	orf19.1853	HHT2	0	1	1	0
GRACE 1.0	13	F	3	orf19.754	YBR025C	1	1	1	0
GRACE 1.0	13	F	4	orf19.4519	SUV3	1	1	1	0
GRACE 1.0	13	F	5	orf19.6358	MMS2	1	1	1	0
GRACE 1.0	13	F	6	orf19.478	MON1	1	1	1	0
GRACE 1.0	13	F	7	orf19.4855	BUD31	1	1	1	0
GRACE 1.0	13	F	8	orf19.1394	YCR090C	1	1	1	0
GRACE 1.0	13	F	9	orf19.3915	YFR044C	0	1	1	0
GRACE 1.0	13	F	10	orf19.1940	CAT5	1	1	1	0
GRACE 1.0	13	F	11	orf19.3980	SLH1	0	0	1	0
GRACE 1.0	13	G	2	orf19.2984	MST1	1	1	1	0
GRACE 1.0	13	G	3	orf19.1659	ALG8	0	1	1	0
GRACE 1.0	13	G	5	orf19.1078	AGX1	1	1	1	0
GRACE 1.0	14	B	2	orf19.656	DPP1	1	1	1	0
GRACE 1.0	14	B	3	orf19.4339	VPS4	1	1	1	0
GRACE 1.0	14	B	4	orf19.4334	MUC1	1	1	1	0
GRACE 1.0	14	B	5	orf19.2160	TPO3	1	1	1	0
GRACE 1.0	14	B	6	orf19.4131	YCL045C	1	1	1	0
GRACE 1.0	14	B	7	orf19.5667	MNR2	1	1	1	0
GRACE 1.0	14	B	8	orf19.2886	FUS3	1	1	1	0
GRACE 1.0	14	B	9	orf19.1836	APN2	0	1	1	0
GRACE 1.0	14	B	10	orf19.517	HAP3	1	1	1	0
GRACE 1.0	14	B	11	orf19.3369	MOH1	1	1	1	0
GRACE 1.0	14	C	2	orf19.5530	NAB3	1	1	1	0
GRACE 1.0	14	C	3	orf19.7611	TRX1	1	1	1	0
GRACE 1.0	14	C	4	orf19.2114	orf6.4747	1	1	1	0
GRACE 1.0	14	C	5	orf19.3290	CaORF6_1780	1	1	1	0
GRACE 1.0	14	C	6	orf19.7594	GPR1	1	1	1	0
GRACE 1.0	14	C	7	orf19.5784	orf6.4856	1	1	1	0
GRACE 1.0	14	C	8	orf19.4822	orf6.7389	0	1	1	0
GRACE 1.0	14	C	9	orf19.10	DIT2	1	1	1	0
GRACE 1.0	14	C	10	orf19.211	orf6.5162	1	1	1	0
GRACE 1.0	14	C	11	orf19.5921	ANT1	1	1	1	0
GRACE 1.0	14	D	2	orf19.7002	orf6.7748	1	1	1	0
GRACE 1.0	14	D	3	orf19.4325	MUC1	1	1	1	0
GRACE 1.0	14	D	4	orf19.4905	MAD1	1	1	1	0
GRACE 1.0	14	D	5	orf19.2772	HOS3	1	1	1	0
GRACE 1.0	14	D	6	orf19.4006	PAN5	1	1	1	0
GRACE 1.0	14	D	7	orf19.5553	YKL069W	1	1	1	0
GRACE 1.0	14	D	8	orf19.2762	AHP1	1	1	1	0
GRACE 1.0	14	D	9	orf19.1797	SWI1	1	1	1	0
GRACE 1.0	14	D	10	orf19.5924	BNR1	1	1	1	0
GRACE 1.0	14	D	11	orf19.1911	YJL171C	1	1	1	0
GRACE 1.0	14	E	2	orf19.3230	BOI2	1	1	1	0
GRACE 1.0	14	E	3	orf19.2792	IST2	1	1	1	0
GRACE 1.0	14	E	4	orf19.5295	orf6.3939	1	0	1	0
GRACE 1.0	14	E	5	orf19.7479	NTH1	1	1	1	0
GRACE 1.0	14	E	6	orf19.2467	orf6.4968	1	1	1	0
GRACE 1.0	14	E	7	orf19.4804	orf6.5210	1	1	1	0
GRACE 1.0	14	E	8	orf19.3901	orf6.5147	1	1	1	0
GRACE 1.0	14	E	9	orf19.1070	YMR010W	1	1	1	0
GRACE 1.0	14	E	10	orf19.604	orf6.4827	1	1	1	0
GRACE 1.0	14	E	11	orf19.2553	PMR1	0	1	1	0
GRACE 1.0	14	F	2	orf19.2248	ARE2	0	1	0	0
GRACE 1.0	14	F	3	orf19.6059	TTR1	1	1	1	0
GRACE 1.0	14	F	4	orf19.2434	NPL4	1	1	1	0
GRACE 1.0	14	F	5	orf19.4950	AKR1	1	1	1	0
GRACE 1.0	14	F	6	orf19.4593	RGA2	0	1	1	0
GRACE 1.0	14	F	7	orf19.4755	KEX2	1	1	1	0
GRACE 1.0	14	F	8	orf19.732	SPS19	0	1	1	0
GRACE 1.0	14	F	9	orf19.5352	orf6.8341	1	1	1	0
GRACE 1.0	14	F	10	orf19.6794	orf6.8837	1	1	1	0
GRACE 1.0	14	F	11	orf19.895	HOG1	1	1	1	0
GRACE 1.0	14	G	2	orf19.7281	YIL042C	0	1	1	0
GRACE 1.0	14	G	3	orf19.7513	DIT2	1	1	1	0
GRACE 1.0	14	G	4	orf19.3100	USO1	1	1	1	0
GRACE 1.0	14	G	5	orf19.6327	orf6.5520	1	1	1	0
GRACE 1.0	15	B	2	orf19.7512	DIT2	1	1	1	0
GRACE 1.0	15	B	3	orf19.1042	POR1	1	1	1	0
GRACE 1.0	15	B	4	orf19.6225	PCL6	0	1	1	0
GRACE 1.0	15	B	5	orf19.4088	GLO2	1	1	1	0
GRACE 1.0	15	B	6	orf19.2747	RGT1	1	1	1	0
GRACE 1.0	15	B	7	orf19.1154	EGD1	1	1	1	0
GRACE 1.0	15	B	8	orf19.1648	RAD50	1	1	1	0
GRACE 1.0	15	B	9	orf19.5043	USO1	1	1	1	0
GRACE 1.0	15	B	10	orf19.5728	orf6.4907	1	1	1	0
GRACE 1.0	15	B	11	orf19.3874	orf6.5845	1	0	1	0
GRACE 1.0	15	C	2	orf19.4658	NAB3	1	1	1	0
GRACE 1.0	15	C	3	orf19.4831	orf6.7380	1	1	1	0
GRACE 1.0	15	C	4	orf19.5090	TAD3	1	1	1	0
GRACE 1.0	15	C	5	orf19.1989	DCW1	1	1	1	0
GRACE 1.0	15	C	6	orf19.4764	PAN2	1	1	1	0
GRACE 1.0	15	C	7	orf19.287	orf6.4816	1	1	1	0
GRACE 1.0	15	C	8	orf19.3152	CaORF6_1742	1	1	1	0
GRACE 1.0	15	C	9	orf19.2285	CaORF6_2253	1	1	1	0
GRACE 1.0	15	C	10	orf19.1857	SPT10	0	0	1	0
GRACE 1.0	15	C	11	orf19.4984	CTS2	1	1	1	0
GRACE 1.0	15	D	2	orf19.3329	LCB3	0	1	1	0
GRACE 1.0	15	D	3	orf19.147	YAK1	0	0	1	0
GRACE 1.0	15	D	4	orf19.7355	SSN8	1	1	1	0
GRACE 1.0	15	D	5	orf19.4112	YJR142W	1	1	1	0
GRACE 1.0	15	D	6	orf19.4981	ECM27	1	1	1	0
GRACE 1.0	15	D	7	orf19.4906	MUC1	1	1	1	0
GRACE 1.0	15	D	8	orf19.2990	EXG1	1	1	1	0
GRACE 1.0	15	D	9	orf19.4316	YHL021C	1	1	1	0
GRACE 1.0	15	D	10	orf19.2282	CaORF6_2250	0	1	1	0
GRACE 1.0	15	D	11	orf19.4147	GLR1	1	0	1	0
GRACE 1.0	15	E	2	orf19.5411	UBC12	1	1	1	0
GRACE 1.0	15	E	3	orf19.7238	NPL3	1	1	1	0
GRACE 1.0	15	E	4	orf19.2514	orf6.3919	0	1	1	0
GRACE 1.0	15	E	5	orf19.4372	YDL206W	1	1	1	0
GRACE 1.0	15	E	6	orf19.2838	orf6.4499	0	1	1	0
GRACE 1.0	15	E	7	orf19.4773	orf6.3984	1	0	1	0
GRACE 1.0	15	E	8	orf19.728	TSC11	1	1	1	0
GRACE 1.0	15	E	9	orf19.4921	NOP1	1	1	1	0
GRACE 1.0	15	E	10	orf19.3720	BCY1	0	1	1	0
GRACE 1.0	15	E	11	orf19.7061	YFR007W	0	1	1	0
GRACE 1.0	15	F	2	orf19.916	YNL305C	1	1	1	0
GRACE 1.0	15	F	3	orf19.3846	LYS4	1	1	1	0
GRACE 1.0	15	F	4	orf19.6898	orf6.7162	0	1	1	0
GRACE 1.0	15	F	5	orf19.6912	CKI1	0	1	1	0
GRACE 1.0	15	F	6	orf19.2059	orf6.7496	0	1	1	0
GRACE 1.0	15	F	7	orf19.7337	YBL113C	0	0	1	0
GRACE 1.0	15	F	8	orf19.7071	PHO84	1	1	1	0
GRACE 1.0	15	F	9	orf19.5393	orf6.8629	1	1	1	0
GRACE 1.0	15	F	10	orf19.723	YPL230W	0	1	1	0
GRACE 1.0	15	F	11	orf19.5827	BUB2	0	1	1	0
GRACE 1.0	15	G	2	orf19.3042	CaORF6_7779	1	1	1	0
GRACE 1.0	15	G	4	orf19.5730	YDR539W	1	1	1	0
GRACE 1.0	15	G	5	orf19.6562	RNH201	1	1	1	0
GRACE 1.0	16	B	2	orf19.7440	STE6	1	1	1	0
GRACE 1.0	16	B	3	orf19.889	THI20	0	1	1	0
GRACE 1.0	16	B	4	orf19.2618	MET2	0	1	1	0
GRACE 1.0	16	B	5	orf19.7115	SAC7	1	0	1	0
GRACE 1.0	16	B	6	orf19.3815	UBP7	1	1	1	0
GRACE 1.0	16	B	7	orf19.7585	INO1	0	1	1	0
GRACE 1.0	16	B	8	orf19.5729	CHA4	1	1	1	0
GRACE 1.0	16	B	9	orf19.1887	YLL012W	1	1	1	0
GRACE 1.0	16	B	10	orf19.4324	CaORF6_3262	1	1	1	0
GRACE 1.0	16	B	11	orf19.2926	PSO2	1	0	1	0
GRACE 1.0	16	C	2	orf19.7668	YGR287C	1	1	1	0
GRACE 1.0	16	C	3	orf19.4772	SHO1	1	1	1	0
GRACE 1.0	16	C	4	orf19.3804	YMR134W	1	1	1	0
GRACE 1.0	16	C	6	orf19.500	GCD10	1	1	1	0
GRACE 1.0	16	C	7	orf19.4232	YGR046W	1	1	1	0
GRACE 1.0	16	C	8	orf19.2790	SWD2	1	1	1	0
GRACE 1.0	16	C	9	orf19.1066	YPL067C	1	1	1	0
GRACE 1.0	16	C	10	orf19.6012	YOR296W	1	1	1	0
GRACE 1.0	16	C	11	orf19.300	DLD2	1	1	1	0
GRACE 1.0	16	D	2	orf19.1062	orf6.4927	1	1	1	0
GRACE 1.0	16	D	3	orf19.782	YBR204C	1	1	1	0
GRACE 1.0	16	D	4	orf19.3912	GLN3	1	1	1	0
GRACE 1.0	16	D	5	orf19.4668	SCW10	1	1	1	0
GRACE 1.0	16	D	6	orf19.5605	YJL084C	1	1	1	0
GRACE 1.0	16	D	7	orf19.5611	GRE2	1	1	1	0
GRACE 1.0	16	D	8	orf19.3432	YCR023C	1	1	1	0
GRACE 1.0	16	D	9	orf19.3679	YNL200C	1	1	1	0
GRACE 1.0	16	D	10	orf19.4175	TOK1	1	1	1	0
GRACE 1.0	16	D	11	orf19.6653	YHR168W	1	1	1	0
GRACE 1.0	16	E	2	orf19.26	PNG1	1	1	1	0
GRACE 1.0	16	E	3	orf19.6606	orf6.6218	1	1	1	0
GRACE 1.0	16	E	4	orf19.6271	YPR045C	1	1	1	0
GRACE 1.0	16	E	5	orf19.4943	PSA1	1	1	1	0
GRACE 1.0	16	E	6	orf19.3010	LIP2	1	1	1	0
GRACE 1.0	16	E	7	orf19.2312	FRE4	1	1	1	0
GRACE 1.0	16	E	8	orf19.6344	RBK1	1	1	1	0
GRACE 1.0	16	E	9	orf19.2988	NFS1	1	1	1	0
GRACE 1.0	16	E	10	orf19.4381	VTC2	0	0	1	0
GRACE 1.0	16	E	11	orf19.809	NOP12	1	1	1	0
GRACE 1.0	16	F	2	orf19.3122	ARR3	1	1	1	0
GRACE 1.0	16	F	3	orf19.3106	MET16	1	1	1	0
GRACE 1.0	16	F	4	orf19.5838	SER2	1	1	1	0
GRACE 1.0	16	F	5	orf19.1421	DAL3	1	1	1	0
GRACE 1.0	16	F	6	orf19.2952	EXG1	1	1	1	0
GRACE 1.0	16	F	7	orf19.3227	FTH1	1	1	1	0
GRACE 1.0	16	F	8	orf19.669	PRM1	1	1	1	0
GRACE 1.0	16	F	9	orf19.6992	QDR1	1	1	1	0
GRACE 1.0	16	F	10	orf19.6596	YJL068C	0	1	1	0
GRACE 1.0	16	F	11	orf19.2517	HOL1	1	1	1	0
GRACE 1.0	16	G	2	orf19.5058	SMI1	1	1	1	0
GRACE 1.0	16	G	3	orf19.7514	PCK1	0	1	1	0
GRACE 1.0	16	G	4	orf19.3267	SWF1	1	1	1	0
GRACE 1.0	16	G	5	orf19.2077	ARG81	1	1	1	0
GRACE 1.0	17	B	2	orf19.5164	ECM39	0	1	1	0
GRACE 1.0	17	B	3	orf19.1427	YLR004C	1	1	1	0
GRACE 1.0	17	B	4	orf19.4545	SWI4	1	1	1	0
GRACE 1.0	17	B	5	orf19.6847	YPL030W	1	1	1	0
GRACE 1.0	17	B	6	orf19.7427	YML018C	1	1	1	0
GRACE 1.0	17	B	7	orf19.6602	YLR201C	0	1	1	0
GRACE 1.0	17	B	8	orf19.5832	HPT1	1	1	1	0
GRACE 1.0	17	B	9	orf19.1124	orf6.1199	1	1	1	0
GRACE 1.0	17	B	10	orf19.3686	ATP12	1	1	1	0
GRACE 1.0	17	B	11	orf19.7490	BSC6	1	1	1	0
GRACE 1.0	17	C	2	orf19.7319	MAL13	0	1	1	0
GRACE 1.0	17	C	3	orf19.7322	YPL225W	1	1	1	0
GRACE 1.0	17	C	4	orf19.5029	YDR061W	1	1	1	0
GRACE 1.0	17	C	5	orf19.3232	TNA1	1	1	1	0
GRACE 1.0	17	C	6	orf19.7565	GNP1	0	1	1	0
GRACE 1.0	17	C	7	orf19.7619	YHR194W	0	1	1	0
GRACE 1.0	17	C	8	orf19.7666	SEO1	0	1	1	0
GRACE 1.0	17	C	9	orf19.5919	YOR129C	0	1	1	0
GRACE 1.0	17	C	10	orf19.3995	RIM13	1	1	1	0
GRACE 1.0	17	C	11	orf19.3308	STB5	1	1	1	0
GRACE 1.0	17	D	2	orf19.7369	YML005W	1	1	1	0
GRACE 1.0	17	D	3	orf19.3219	SIA1	1	1	1	0
GRACE 1.0	17	D	4	orf19.387	STO1	1	1	1	0
GRACE 1.0	17	D	5	orf19.3445	HOC1	1	1	1	0
GRACE 1.0	17	D	6	orf19.388	CAF16	1	1	1	0
GRACE 1.0	17	D	7	orf19.690	PLB3	1	1	1	0
GRACE 1.0	17	D	8	orf19.2970	LYS2	1	1	1	0
GRACE 1.0	17	D	9	orf19.4197	YHM2	1	1	1	0
GRACE 1.0	17	D	10	orf19.3222	YGR125W	1	1	1	0
GRACE 1.0	17	D	11	orf19.3412	ATG15	1	1	1	0
GRACE 1.0	17	E	2	orf19.3065	orf6.7802	0	1	1	0
GRACE 1.0	17	E	3	orf19.1538	TLG2	1	1	1	0
GRACE 1.0	17	E	4	orf19.4579	ERV29	1	1	1	0
GRACE 1.0	17	E	5	orf19.843	DCR2	1	1	1	0
GRACE 1.0	17	E	6	orf19.5102	PLB3	1	1	1	0
GRACE 1.0	17	E	8	orf19.7306	YPR127W	0	1	1	0
GRACE 1.0	17	E	9	orf19.4624	HRT2	1	1	1	0
GRACE 1.0	17	E	10	orf19.2541	YBL055C	0	1	1	0
GRACE 1.0	17	E	11	orf19.864	NMD2	0	1	1	0
GRACE 1.0	17	F	2	orf19.240	YKR065C	1	1	1	0
GRACE 1.0	17	F	3	orf19.5534	TVP38	1	1	1	0
GRACE 1.0	17	F	4	orf19.4119	ATG2	1	1	1	0
GRACE 1.0	17	F	5	orf19.1112	YMR237W	1	1	1	0
GRACE 1.0	17	F	6	orf19.5532	orf6.1547	1	1	1	0
GRACE 1.0	17	F	7	orf19.2186	SEH1	1	1	1	0
GRACE 1.0	17	F	8	orf19.3964	BRE2	1	1	1	0
GRACE 1.0	17	F	9	orf19.1723	YJL055W	1	1	1	0
GRACE 1.0	17	F	10	orf19.698	YIL090W	1	1	1	0
GRACE 1.0	17	F	11	orf19.6531	NUC2	1	1	1	0
GRACE 1.0	17	G	2	orf19.5392	NGT1	0	1	1	0
GRACE 1.0	17	G	3	orf19.3243	SRP54	1	1	1	0
