# Supplementary material for: Chemogenomic Profiling of the Fungal Pathogen Candida albicans
Source: Antimicrob Agents Chemother. 2018 Jan 25;62(2):e02365-17. doi: 10.1128/AAC.02365-17 (PMC5786791; doi:10.1128/AAC.02365-17)
Supplement: Supplemental material [file AAC.02365-17_zac002186900sd3.xlsx]

## Sheet: Sheet1
Table S6: List of C.albicans genes sensitive to the various drugs:
Pyridine Amide		Echinocandins		Azoles		Polyene
GPI-C107	GPI-LY7	Caspofungin	Anidulafungin	Fluconazole	Posaconazole	AMB
orf19.5507	orf19.6498	orf19.665	orf19.6306	orf19.665	orf19.1295	orf19.665
orf19.665	orf19.3441	orf19.2761	orf19.6297	orf19.6716	orf19.3996	orf19.5013
orf19.7101	orf19.7243	orf19.1232	orf19.7413	orf19.7136	orf19.6640	orf19.1387
orf19.7184	orf19.4128	orf19.2842	orf19.4334	orf19.2216	orf19.5087	orf19.6860
orf19.4941	orf19.299	orf19.4844	orf19.3447	orf19.6294	orf19.2842	orf19.2835
orf19.5067	orf19.52	orf19.5270	orf19.7655	orf19.5825	orf19.5270	orf19.1295
orf19.1125	orf19.4688	orf19.4013	orf19.642	orf19.273	orf19.944	orf19.7136
orf19.811	orf19.478	orf19.5722	orf19.4545	orf19.3325	orf19.1632	orf19.3366
orf19.1264	orf19.4755	orf19.6369	orf19.7454	orf19.4461	orf19.2881	orf19.6025
orf19.4231	orf19.782	orf19.4353	orf19.7518	orf19.2538	orf19.5702	orf19.2216
orf19.5499	orf19.5611	orf19.4850	orf19.6640	orf19.2557	orf19.4526	orf19.7413
orf19.3608	orf19.1421	orf19.2217	orf19.4005	orf19.4524	orf19.5994	orf19.4005
orf19.1564	orf19.3996	orf19.2602	orf19.6681	orf19.2666	orf19.4461	orf19.5379
orf19.5171	orf19.6294	orf19.2098	orf19.7437	orf19.3247	orf19.1204	orf19.6422
orf19.2462	orf19.2303	orf19.350	orf19.7427	orf19.5676	orf19.3292	orf19.7363
orf19.5016	orf19.3736	orf19.5720	orf19.6847	orf19.644	orf19.2781	orf19.4336
orf19.1362	orf19.5076	orf19.2092	orf19.7322	orf19.4146	orf19.2538	orf19.7655
orf19.1404	orf19.897	orf19.7213	orf19.5789	orf19.4631	orf19.6538	orf19.4015
orf19.3131	orf19.6167	orf19.4446	orf19.2172	orf19.6039	orf19.2094	orf19.6294
orf19.3325	orf19.916	orf19.6928	orf19.3058	orf19.5076	orf19.379	orf19.4258
orf19.1734	orf19.5058	orf19.4610	orf19.4309	orf19.4448	orf19.6369	orf19.5148
orf19.4524	orf19.6025	orf19.4546	orf19.4325	orf19.7269	orf19.2557	orf19.6640
orf19.1445	orf19.4309	orf19.4783	orf19.3442	orf19.4274	orf19.2137	orf19.4697
orf19.4617	orf19.3792	orf19.2772	orf19.4593	orf19.5720	orf19.942	orf19.2761
orf19.2072	orf19.2665	orf19.2248	orf19.1701	orf19.299	orf19.4524	orf19.4635
orf19.4655	orf19.2217	orf19.6059	orf19.1606	orf19.3482	orf19.2666	orf19.3058
orf19.4191	orf19.350	orf19.7355	orf19.4353	orf19.6152	orf19.3247	orf19.6075
orf19.5076	orf19.2031	orf19.1062	orf19.3705	orf19.5641	orf19.318	orf19.1232
orf19.3256	orf19.5641	orf19.26	orf19.5812	orf19.4610	orf19.2458	orf19.5895
orf19.6990	orf19.4112	orf19.5627	orf19.2835	orf19.4186	orf19.4850	orf19.6707
orf19.5071	orf19.1112	orf19.2973	orf19.3298	orf19.3649	orf19.3302	orf19.6168
orf19.3100	orf19.122	orf19.2961	orf19.5729	orf19.403	orf19.3083	orf19.2666
orf19.1066	orf19.4336	orf19.6306	orf19.4981	orf19.52	orf19.6444	orf19.4128
orf19.3679	orf19.2672	orf19.6020	orf19.2810	orf19.3139	orf19.644	orf19.1891
orf19.6271	orf19.212	orf19.3915	orf19.7291	orf19.4240	orf19.2055	orf19.3298
orf19.1723	orf19.3458	orf19.4316	orf19.5627	orf19.2423	orf19.3592	orf19.350
orf19.6294	orf19.7337	orf19.5393	orf19.4176	orf19.991	orf19.151	orf19.897
orf19.3859	orf19.6012	orf19.5838	orf19.6294	orf19.4688	orf19.4631	orf19.4845
orf19.4635	orf19.767	orf19.7363	orf19.665	orf19.1663	orf19.943	orf19.6981
orf19.1069	orf19.6716	orf19.639	orf19.5294	orf19.7257	orf19.2555	orf19.3035
orf19.3263	orf19.7655	orf19.4958	orf19.1891	orf19.5667	orf19.4063	orf19.7156
orf19.612	orf19.4798	orf19.5174	orf19.5171	orf19.732	orf19.1311	orf19.5720
orf19.4035	orf19.2343	orf19.379	orf19.7520	orf19.1042	orf19.4191	orf19.1719
orf19.3854	orf19.6538	orf19.2557	orf19.4230	orf19.4088	orf19.6039	orf19.6195
orf19.4526	orf19.3898	orf19.2175	orf19.6740	orf19.7337	orf19.5076	orf19.2484
orf19.459	orf19.3546	orf19.7561	orf19.3612	orf19.5393	orf19.3256	orf19.2008
orf19.487	orf19.2444	orf19.313	orf19.5994	orf19.723	orf19.4448	orf19.5658
orf19.2040	orf19.1814	orf19.5869	orf19.7136	orf19.5827	orf19.7269	orf19.744
orf19.379	orf19.763	orf19.2423	orf19.7355	orf19.6012	orf19.4274	orf19.3542
orf19.6369	orf19.1538	orf19.6096	orf19.4534	orf19.5919	orf19.2098	orf19.299
orf19.2557	orf19.6026	orf19.23	orf19.2693	orf19.4624	orf19.4128	orf19.2092
orf19.6923	orf19.1631	orf19.234	orf19.1671	orf19.1112	orf19.1891	orf19.2073
orf19.3531	orf19.4534	orf19.6167	orf19.6653	orf19.3243	orf19.1468	orf19.3822
orf19.153	orf19.4850	orf19.4334	orf19.3051	orf19.2762	orf19.3298	orf19.3841
orf19.7403	orf19.2917	orf19.5295	orf19.5553	orf19.6025	orf19.4845	orf19.6558
orf19.7518	orf19.3542	orf19.5043	orf19.5921	orf19.2842	orf19.5720	orf19.6533
orf19.6444	orf19.4240	orf19.4112	orf19.1204	orf19.1069	orf19.2484	orf19.5263
orf19.778	orf19.2990	orf19.4232	orf19.2248	orf19.5702	orf19.299	orf19.2251
orf19.3066	orf19.7115	orf19.2790	orf19.4119	orf19.5337	orf19.4940	orf19.2031
orf19.3149	orf19.4381	orf19.1066	orf19.6167	orf19.2665	orf19.2073	orf19.6237
orf19.3352	orf19.5919	orf19.782	orf19.7490	orf19.6538	orf19.3841	orf19.6011
orf19.2848		orf19.3912	orf19.5827	orf19.318	orf19.6558	orf19.2425
orf19.3212		orf19.6653	orf19.1833	orf19.3051	orf19.3482	orf19.6287
orf19.2573		orf19.6606	orf19.4294	orf19.2458	orf19.5862	orf19.7390
orf19.2183		orf19.4545	orf19.1632	orf19.3302	orf19.6152	orf19.3482
orf19.5023		orf19.7322	orf19.3066	orf19.1585	orf19.7213	orf19.6152
orf19.2602		orf19.5102	orf19.6858	orf19.151	orf19.5641	orf19.4446
orf19.309		orf19.2285	orf19.4798	orf19.1833	orf19.4446	orf19.6928
orf19.7657		orf19.122	orf19.6026	orf19.717	orf19.4610	orf19.7218
orf19.7037		orf19.2216	orf19.2952	orf19.5493	orf19.5160	orf19.5673
orf19.2098		orf19.6356	orf19.943	orf19.7561	orf19.1333	orf19.4186
orf19.7213		orf19.1192	orf19.313	orf19.3298	orf19.5517	orf19.5495
orf19.354		orf19.6717	orf19.2886	orf19.7298	orf19.4633	orf19.1235
orf19.4446		orf19.2343	orf19.3325	orf19.4633	orf19.2703	orf19.6766
orf19.2703		orf19.4577	orf19.7565	orf19.1236	orf19.313	orf19.2703
orf19.1130		orf19.1568	orf19.6551	orf19.6727	orf19.3649	orf19.4475
orf19.5925		orf19.7520	orf19.3764	orf19.6449	orf19.3558	orf19.2007
orf19.216		orf19.3736	orf19.2842	orf19.1066	orf19.403	orf19.313
orf19.3929		orf19.6512	orf19.4546	orf19.6653	orf19.52	orf19.3649
orf19.1946		orf19.4396	orf19.2772	orf19.7319	orf19.3139	orf19.5869
orf19.835		orf19.2055	orf19.4624	orf19.7565	orf19.6877	orf19.3558
orf19.4376		orf19.5076	orf19.3736		orf19.4240	orf19.403
orf19.4779		orf19.3047	orf19.1663		orf19.2423	orf19.52
orf19.3586		orf19.6152	orf19.5676		orf19.991	orf19.1236
orf19.5530		orf19.4475	orf19.1159		orf19.1493	orf19.212
orf19.3230		orf19.4240	orf19.2665		orf19.3929	orf19.6877
orf19.4593		orf19.754	orf19.2666		orf19.2151	orf19.4240
orf19.2514		orf19.4519	orf19.5825		orf19.5780	orf19.6727
orf19.6012		orf19.3290	orf19.2988		orf19.5859	orf19.1130
orf19.388		orf19.4325	orf19.2055		orf19.7257	orf19.5849
orf19.4903		orf19.4755	orf19.7511		orf19.7219	orf19.2423
orf19.7136		orf19.7512	orf19.6035		orf19.4376	orf19.991
orf19.7655		orf19.5728	orf19.5728		orf19.3458	orf19.4546
orf19.3996		orf19.4658	orf19.6152		orf19.23	orf19.4287
orf19.6055		orf19.147	orf19.6606		orf19.1159	orf19.5592
orf19.2706		orf19.2990	orf19.4831		orf19.5496	orf19.3929
orf19.6082		orf19.5411	orf19.6449		orf19.2198	orf19.6398
orf19.7096		orf19.728	orf19.2216		orf19.1832	orf19.2151
orf19.3247		orf19.2618	orf19.5076		orf19.656	orf19.7158
orf19.2217		orf19.7115	orf19.234		orf19.5667	orf19.857
orf19.2575		orf19.4324	orf19.1042		orf19.5530	orf19.5780
orf19.3441		orf19.7565	orf19.350		orf19.5921	orf19.5859
orf19.2045		orf19.3219	orf19.23		orf19.4325	orf19.4688
orf19.5837		orf19.6026	orf19.7115		orf19.2762	orf19.1663
orf19.6899		orf19.5013	orf19.3822		orf19.5924	orf19.105
orf19.644		orf19.1295	orf19.2557		orf19.1911	orf19.183
orf19.7437		orf19.1631	orf19.6039		orf19.2792	orf19.1946
orf19.3764		orf19.6294	orf19.5838		orf19.7479	orf19.835
orf19.1185		orf19.4798	orf19.4772		orf19.2467	orf19.2798
orf19.7176		orf19.1632	orf19.2458		orf19.3901	orf19.4376
orf19.1800		orf19.5702	orf19.3980		orf19.604	orf19.7629
orf19.4631		orf19.5337	orf19.1814		orf19.732	orf19.4560
orf19.7551		orf19.1204	orf19.4519		orf19.3100	orf19.1698
orf19.5528		orf19.7511	orf19.728		orf19.1042	orf19.3705
orf19.7231		orf19.2672	orf19.5074		orf19.4088	orf19.2945
orf19.1468		orf19.4242	orf19.5411		orf19.5043	orf19.5103
orf19.6904		orf19.1490	orf19.5337		orf19.5728	orf19.3458
orf19.897		orf19.5676	orf19.5043		orf19.3874	orf19.5071
orf19.2073		orf19.3764	orf19.1295		orf19.4658	orf19.4783
orf19.2251		orf19.2917	orf19.6538		orf19.287	orf19.23
orf19.6063		orf19.6551	orf19.897		orf19.5827	orf19.1160
orf19.1639		orf19.1814	orf19.2031		orf19.7585	orf19.5662
orf19.4287		orf19.7269	orf19.212		orf19.1887	orf19.2942
orf19.5859		orf19.3298	orf19.4339		orf19.1066	orf19.6020
orf19.4688		orf19.897	orf19.3458		orf19.6012	orf19.1159
orf19.1663		orf19.3822	orf19.4381		orf19.1062	orf19.5496
orf19.2945		orf19.4297	orf19.147		orf19.6606	orf19.2411
orf19.1394		orf19.2031	orf19.2541		orf19.4943	orf19.1449
orf19.2467		orf19.3482	orf19.3548		orf19.3106	orf19.234
orf19.4950		orf19.7298	orf19.3586		orf19.1421	orf19.6167
orf19.916		orf19.403	orf19.782		orf19.669	orf19.1832
orf19.2790		orf19.212	orf19.4372		orf19.6992	orf19.5789
orf19.4175		orf19.4688	orf19.2484		orf19.2077	orf19.6464
orf19.2312		orf19.1663	orf19.3915		orf19.6847	orf19.2882
orf19.5825		orf19.851	orf19.7281		orf19.7319	orf19.4229
orf19.260		orf19.3458	orf19.4112		orf19.7322	orf19.6592
orf19.551		orf19.5662	orf19.1533		orf19.5029	orf19.841
empty		orf19.1159	orf19.3804		orf19.7565	orf19.3586
orf19.202		orf19.2411	orf19.1112		orf19.7666	orf19.4519
orf19.6234		orf19.5789	orf19.2564		orf19.388	orf19.478
orf19.1235		orf19.3980	orf19.916		orf19.4624	orf19.1394
orf19.4211		orf19.4339	orf19.5919		orf19.4119	orf19.3980
orf19.5592		orf19.2886	orf19.6012		orf19.1112	orf19.1659
orf19.5789		orf19.5921	orf19.1066		orf19.698	orf19.7324
orf19.1857		orf19.4593	orf19.4850		orf19.3243	orf19.1078
orf19.1062		orf19.6327	orf19.2008			orf19.4339
orf19.5058		orf19.1042				orf19.5667
orf19.4579		orf19.4831				orf19.517
orf19.767		orf19.3152				orf19.5530
orf19.6716		orf19.916				orf19.2114
orf19.6860		orf19.5827				orf19.5784
orf19.122		orf19.4772				orf19.4325
orf19.3366		orf19.3804				orf19.2772
orf19.6025		orf19.6012				orf19.2792
orf19.4336		orf19.4381				orf19.5295
orf19.6640		orf19.5919				orf19.2467
orf19.4629		orf19.4624				orf19.4804
orf19.2075		orf19.1112				orf19.604
orf19.3612						orf19.2553
orf19.4309						orf19.2248
orf19.5655						orf19.6059
orf19.3792						orf19.4950
orf19.2303						orf19.4593
orf19.2343						orf19.732
orf19.2564						orf19.895
orf19.6740						orf19.3100
orf19.2672						orf19.7512
orf19.1161						orf19.1042
orf19.7449						orf19.5043
orf19.2113						orf19.5728
orf19.3926						orf19.4658
orf19.151						orf19.4831
orf19.5493						orf19.5090
orf19.2917						orf19.1989
orf19.6375						orf19.4764
orf19.4448						orf19.287
orf19.7561						orf19.3152
orf19.7269						orf19.1857
orf19.6981						orf19.147
orf19.744						orf19.7355
orf19.299						orf19.4112
orf19.2031						orf19.4981
orf19.3649						orf19.4906
orf19.52						orf19.2990
orf19.212						orf19.4316
orf19.6727						orf19.5411
orf19.6772						orf19.2514
orf19.3458						orf19.4372
orf19.517						orf19.728
orf19.7479						orf19.916
orf19.4804						orf19.7337
orf19.2747						orf19.5393
orf19.3874						orf19.723
orf19.4981						orf19.5827
orf19.4906						orf19.7440
orf19.4316						orf19.2618
orf19.5611						orf19.7115
orf19.6653						orf19.5729
orf19.4943						orf19.1887
orf19.1421						orf19.2926
orf19.3232						orf19.7668
orf19.5919						orf19.4772
orf19.3995						orf19.3804
orf19.4624						orf19.1419
orf19.6026						orf19.500
orf19.1631						orf19.2790
orf19.4798						orf19.1066
orf19.6498						orf19.300
orf19.4534						orf19.1062
orf19.2665						orf19.782
orf19.2538						orf19.3912
orf19.6538						orf19.4668
orf19.814						orf19.5611
orf19.3898						orf19.3432
orf19.2666						orf19.3679
orf19.4850						orf19.4175
orf19.7243						orf19.6653
orf19.3546						orf19.26
orf19.2444						orf19.6606
orf19.1814						orf19.6271
orf19.4128						orf19.4943
orf19.350						orf19.2312
orf19.3542						orf19.6344
orf19.5862						orf19.2988
orf19.5641						orf19.4381
orf19.763						orf19.3122
orf19.4240						orf19.3106
orf19.2423						orf19.5838
orf19.5894						orf19.1421
orf19.4560						orf19.2952
orf19.1698						orf19.669
orf19.5662						orf19.6992
orf19.2882						orf19.3267
orf19.478						orf19.2077
orf19.4339						orf19.6847
orf19.2762						orf19.1124
orf19.604						orf19.7490
orf19.4755						orf19.7322
orf19.4088						orf19.5029
orf19.4112						orf19.3232
orf19.2990						orf19.7565
orf19.7337						orf19.7619
orf19.723						orf19.7666
orf19.5827						orf19.5919
orf19.7115						orf19.3995
orf19.782						orf19.3308
orf19.4381						orf19.3219
orf19.2952						orf19.387
orf19.7319						orf19.3445
orf19.387						orf19.2970
orf19.1538						orf19.4197
						orf19.3222
						orf19.3412
						orf19.3065
						orf19.1538
						orf19.4579
						orf19.843
						orf19.5102
						orf19.7320
						orf19.7306
						orf19.4624
						orf19.240
						orf19.5534
						orf19.4119
						orf19.2186
						orf19.1723
						orf19.698
						orf19.3243
