# Supplementary material for: Chemogenomic Profiling of the Fungal Pathogen Candida albicans
Source: Antimicrob Agents Chemother. 2018 Jan 25;62(2):e02365-17. doi: 10.1128/AAC.02365-17 (PMC5786791; doi:10.1128/AAC.02365-17)
Supplement: Supplemental material [file AAC.02365-17_zac002186900sd4.xlsx]

## Sheet: Sheet1
Table S7: List of C.albicans genes resistant to the various drugs:
Pyridine Amide		Echinocandins		Azoles		Polyene
GPI-C107	GPI-LY7	Caspofungin	Anidulafungin	Fluconazole	Posaconazole	AMB
orf19.1333	orf19.4610	orf19.6199	orf19.2251	orf19.6199	orf19.5507	None
orf19.4610	orf19.6011	orf19.4903	orf19.459	orf19.2671	orf19.665
orf19.5013	orf19.5013	orf19.1304	orf19.7551	orf19.4629	orf19.767
orf19.4760	orf19.6460	orf19.7101	orf19.3122	orf19.5595	orf19.6199
orf19.6449	orf19.4927	orf19.3366	orf19.2848	orf19.3792	orf19.1387
orf19.1295	orf19.2501	orf19.5379	orf19.2281	orf19.3533	orf19.4903
orf19.1632	orf19.2363	orf19.2116	orf19.2282	orf19.2363	orf19.1304
orf19.1805	orf19.2172	orf19.3996	orf19.202	orf19.3263	orf19.6025
orf19.6328	orf19.1805	orf19.586	orf19.6912	orf19.3574	orf19.7413
orf19.3558	orf19.3051	orf19.7035	orf19.4610	orf19.1773	orf19.6356
orf19.1042	orf19.4396	orf19.3447	orf19.2706	orf19.908	orf19.1192
orf19.6225	orf19.4760	orf19.7567	orf19.3208	orf19.459	orf19.5148
orf19.2618	orf19.6449	orf19.2671	orf19.2075	orf19.4160	orf19.7035
orf19.4772	orf19.1042	orf19.4528	orf19.7513	orf19.4001	orf19.2313
orf19.3710	orf19.6225	orf19.1479	orf19.7449	orf19.6502	orf19.3447
orf19.6075	orf19.728	orf19.4023	orf19.2573	orf19.1805	orf19.4230
orf19.4927	orf19.4772	orf19.7017	orf19.500	orf19.5986	orf19.6075
orf19.2501	orf19.4232	orf19.2706	orf19.1980	orf19.3710	orf19.1232
orf19.2172	orf19.7624	orf19.2075	orf19.4903	orf19.5869	orf19.5895
orf19.3083	orf19.3058	orf19.5634	orf19.7594	orf19.4142	orf19.6707
orf19.4233	orf19.7017	orf19.829	orf19.6199	orf19.5894	orf19.7567
orf19.349	orf19.1910	orf19.3792	orf19.1853	orf19.2160	orf19.2671
orf19.7257	orf19.2842	orf19.4927	orf19.6234	orf19.1836	orf19.7073
orf19.5411	orf19.7016	orf19.2501	orf19.5447	orf19.3369	orf19.703
orf19.4232	orf19.4001	orf19.5917	orf19.3329	orf19.6327	orf19.1479
orf19.3243	orf19.3083	orf19.3624	orf19.6508	orf19.3329	orf19.4629
	orf19.2170	orf19.752	orf19.7257	orf19.7115	orf19.2706
	orf19.6131	orf19.3170	orf19.6358	orf19.500	orf19.4798
	orf19.3710	orf19.7503	orf19.3624	orf19.3227	orf19.6685
	orf19.1333	orf19.2839	orf19.2882	orf19.6602	orf19.260
	orf19.3558	orf19.3131	orf19.2839	orf19.7619	orf19.5595
	orf19.851	orf19.1720	orf19.211	orf19.3995	orf19.5294
	orf19.3915	orf19.3330	orf19.6185	orf19.2970	orf19.4176
	orf19.895	orf19.459	orf19.4822	orf19.3412	orf19.2199
	orf19.5411	orf19.5061	orf19.7320	orf19.767	orf19.2363
	orf19.2838	orf19.487	orf19.6794	orf19.5379	orf19.3263
	orf19.2618	orf19.6736	orf19.3131	orf19.1631	orf19.4722
	orf19.5729	orf19.719	orf19.6225	orf19.7017	orf19.3574
	orf19.5392	orf19.5447	orf19.1805	orf19.2706	orf19.1773
	orf19.3243	orf19.1442	orf19.2313	orf19.260	orf19.3282
	orf19.1295	orf19.6348	orf19.690	orf19.551	orf19.1224
	orf19.1232	orf19.3441	orf19.6933	orf19.829	orf19.2839
	orf19.6707	orf19.5970	orf19.1304	orf19.652	orf19.4370
	orf19.3505	orf19.1980	orf19.1419	orf19.696	orf19.1720
	orf19.3071	orf19.988	orf19.5058	orf19.3659	orf19.908
	orf19.5595	orf19.3149	orf19.4154	orf19.3624	orf19.459
	orf19.6323	orf19.2848	orf19.4288	orf19.4722	orf19.4160
	orf19.639	orf19.717	orf19.6348	orf19.612	orf19.4001
	orf19.696	orf19.7551	orf19.1797	orf19.3282	orf19.5038
	orf19.5441	orf19.4063	orf19.7101	orf19.2973	orf19.873
	orf19.5278	orf19.6131	orf19.1538	orf19.5250	orf19.1795
	orf19.3937	orf19.3256	orf19.28	orf19.2660	orf19.1578
	orf19.6035	orf19.2143	orf19.2160	orf19.2551	orf19.6908
	orf19.2881	orf19.6933	orf19.6131	orf19.1720	orf19.1634
	orf19.445	orf19.2251	orf19.3815	orf19.3330	orf19.6348
	orf19.5702	orf19.6011	orf19.5441	orf19.6578	orf19.5292
	orf19.308	orf19.5986	orf19.4131	orf19.7520	orf19.7518
	orf19.5640	orf19.5862	orf19.6502	orf19.6908	orf19.5839
	orf19.1578	orf19.3710	orf19.4898	orf19.4863	orf19.7370
	orf19.6908	orf19.3089	orf19.3151	orf19.6904	orf19.1980
	orf19.1701	orf19.4233	orf19.988	orf19.607	orf19.4781
	orf19.6508	orf19.6230	orf19.3710	orf19.763	orf19.7551
	orf19.318	orf19.4506	orf19.3929	orf19.1235	orf19.1814
	orf19.2983	orf19.1285	orf19.2095	orf19.349	orf19.4863
	orf19.4833	orf19.4760	orf19.6602	orf19.4287	orf19.5926
	orf19.2072	orf19.216	orf19.1070	orf19.6185	orf19.6904
	orf19.988	orf19.5849	orf19.273	orf19.7247	orf19.6933
	orf19.5663	orf19.991	orf19.3679	orf19.6772	orf19.3049
	orf19.302	orf19.3929	orf19.3441	orf19.5971	orf19.7029
	orf19.1891	orf19.6185	orf19.1881	orf19.1345	orf19.5377
	orf19.5025	orf19.1946	orf19.1285	orf19.2798	orf19.607
	orf19.3841	orf19.5971		orf19.851	orf19.5986
	orf19.5780	orf19.7257		orf19.5662	orf19.3710
	orf19.3151	orf19.5103		orf19.2411	orf19.742
	orf19.211	orf19.1160		orf19.2882	orf19.1235
	orf19.1070	orf19.1853		orf19.1659	orf19.5869
	orf19.6059	orf19.478		orf19.4131	orf19.7367
	orf19.732	orf19.1940		orf19.2886	orf19.4171
	orf19.3329	orf19.4822		orf19.7594	orf19.6185
	orf19.2059	orf19.1797		orf19.4905	orf19.5894
	orf19.5605	orf19.1070		orf19.1070	orf19.5662
	orf19.6602	orf19.5352		orf19.5352	orf19.2882
	orf19.2970	orf19.6225		orf19.6794	orf19.754
	orf19.698	orf19.2747		orf19.895	orf19.6358
		orf19.1154		orf19.7281	orf19.1078
		orf19.2282		orf19.7513	orf19.2160
		orf19.4773		orf19.6225	orf19.1836
		orf19.6898		orf19.3874	orf19.4822
		orf19.6912		orf19.4831	orf19.6225
		orf19.3815		orf19.4984	orf19.4831
		orf19.1419		orf19.7355	orf19.4984
		orf19.500		orf19.4316	orf19.3329
		orf19.387		orf19.3720	orf19.4316
		orf19.690		orf19.7061	orf19.2282
		orf19.1538		orf19.3846	orf19.4232
		orf19.6716		orf19.6898	orf19.5164
		orf19.6860		orf19.6912	orf19.2970
		orf19.6025		orf19.2059	orf19.1538
		orf19.6422		orf19.5730	orf19.7306
		orf19.2313		orf19.6562	orf19.2541
		orf19.2064		orf19.889	orf19.5532
		orf19.3627		orf19.6596
		orf19.2418		orf19.2517
		orf19.1058		orf19.5058
		orf19.4922		orf19.7514
		orf19.1149		orf19.3267
		orf19.908		orf19.5164
		orf19.3407		orf19.1427
		orf19.4001		orf19.3686
		orf19.5038		orf19.7666
		orf19.7188		orf19.387
		orf19.873		orf19.690
		orf19.1701		orf19.1538
		orf19.6917		orf19.2541
		orf19.4026		orf19.5532
		orf19.1793		orf19.5294
		orf19.2241		orf19.4887
		orf19.4520		orf19.5447
		orf19.511		orf19.656
		orf19.2350
		orf19.3991
		orf19.2242
		orf19.5023
		orf19.4985
		orf19.2943
		orf19.2488
		orf19.4106
		orf19.7382
		orf19.5926
		orf19.6169
		orf19.1881
		orf19.1477
		orf19.6904
		orf19.6990
		orf19.3049
		orf19.5903
		orf19.4779
		orf19.5071
		orf19.2198
		orf19.1078
		orf19.3901
		orf19.6794
		orf19.895
		orf19.1648
		orf19.4984
		orf19.3329
		orf19.5611
		orf19.1421
		orf19.6602
		orf19.7619
		orf19.7666
		orf19.388
		orf19.5532
		orf19.2186
		orf19.3964
